# Supplementary material for: Protein kinase CK2α′ as a dual modulator of neuroimmune signaling and synaptic dysfunction in tauopathy
Source: Transl Neurodegener. 2026 Jul 9;15:31. doi: 10.1186/s40035-026-00563-3 (PMC13348822; doi:10.1186/s40035-026-00563-3)
Supplement: Supplementary file 3 — Additional file 3. RNA-Seq module information. [file 40035_2026_563_MOESM3_ESM.xlsx]

## Sheet: Module statistics
				Wilcox rank order test (p-value)
Module Number	Number of genes	AnovaF	AnovaP	WT vs PS19	WT vs PS19;CK2α’(+/-)	PS19;CK2α’(+/-) vs PS19
1	94	19.5901	8.08144e-06	0.0952381	0.0714286	0.785714
2	2765	9.29222	0.000552624	0.0952381	0.0714286	0.857143
3	215	8.93211	0.000675175	0.114286	0.25	0.114286
4	96	5.23595	0.00764697	0.15873	0.142857	0.380952
5	49	4.94581	0.00959103	1	0.625	1
6	50	4.67699	0.0119002	0.285714	0.4	0.857143
7	283	4.29478	0.0163377	0.285714	0.5	0.5
8	372	4.01203	0.0208226	0.489796	0.489796	0.698413
9	119	3.42988	0.0351146	0.589569	0.5	0.698413
10	108	3.22655	0.0424721	0.571429	0.31746	0.666667
11	57	3.18683	0.0441015	0.984127	0.228571	0.228571
12	58	2.99852	0.0528327	0.190476	0.904762	0.190476
13	105	2.99227	0.0531534	0.416667	0.285714	0.416667
14	273	2.7526	0.067254	0.698413	0.285714	0.285714
15	533	2.7235	0.069231	0.666667	0.666667	0.857143
16	41	2.31093	0.105374	0.904762	0.5	0.285714
17	71	2.16514	0.122737	0.228571	0.228571	1
18	49	2.09154	0.132665	1	1	1
19	281	2.0889	0.133038	0.589569	0.607143	0.589569
20	277	1.79757	0.181879	0.811287	0.811287	0.714286
21	378	1.49621	0.253036	0.589569	0.589569	0.785714
22	74	1.4568	0.264298	0.47619	0.685714	0.885714
23	198	1.41431	0.277017	0.8	0.984127	0.857143
24	1987	1.27126	0.324608	1	0.825397	0.857143
25	48	1.16763	0.364109	1	1	1
26	232	1.13637	0.376924	1	0.857143	0.857143
27	58	1.12816	0.380359	0.904762	0.571429	0.8
28	87	1.01584	0.430461	0.811287	0.811287	0.811287
29	169	1.00883	0.433781	0.857143	0.809524	0.809524
30	410	0.772411	0.55986	0.571429	0.285714	1
31	69	0.756166	0.569522	1	1	1
32	128	0.601628	0.667293	0.885714	0.885714	0.885714
33	5667	0.583722	0.679227	1	1	1
34	33	0.413897	0.795989	1	1	1

## Sheet: Module genes
EnsemblID	ModuleNo	Symbol
ENSMUSG00000092083	1	Kcnb2
ENSMUSG00000026620	1	Mark1
ENSMUSG00000026442	1	Nfasc
ENSMUSG00000038530	1	Rgs4
ENSMUSG00000006576	1	Slc4a3
ENSMUSG00000041642	1	Kif21b
ENSMUSG00000042182	1	Bend6
ENSMUSG00000074899	1	Sptbn5
ENSMUSG00000027489	1	Necab3
ENSMUSG00000050587	1	Lrrc4c
ENSMUSG00000081229	1	Lamr1-ps1
ENSMUSG00000079037	1	Prnp
ENSMUSG00000036890	1	Gtdc1
ENSMUSG00000017412	1	Cacnb4
ENSMUSG00000026797	1	Stxbp1
ENSMUSG00000027187	1	Cat
ENSMUSG00000049775	1	Tmsb4x
ENSMUSG00000028020	1	Glrb
ENSMUSG00000070471	1	Erich6
ENSMUSG00000039519	1	Cyp7b1
ENSMUSG00000036885	1	Arhgef26
ENSMUSG00000049288	1	Lix1l
ENSMUSG00000045083	1	Lingo2
ENSMUSG00000028333	1	Anp32b
ENSMUSG00000036062	1	Phf24
ENSMUSG00000003974	1	Grm3
ENSMUSG00000029651	1	Mtus2
ENSMUSG00000037605	1	Adgrl3
ENSMUSG00000062604	1	Srpk2
ENSMUSG00000029084	1	Cd38
ENSMUSG00000033805	1	Ephx4
ENSMUSG00000111375	1	Btbd8
ENSMUSG00000038970	1	Lmtk2
ENSMUSG00000059182	1	Skap2
ENSMUSG00000003500	1	Impdh1
ENSMUSG00000036862	1	Dchs1
ENSMUSG00000048921	1	Zfp689
ENSMUSG00000030671	1	Pde3b
ENSMUSG00000055407	1	Map6
ENSMUSG00000040125	1	Gpr26
ENSMUSG00000043843	1	Tmem145
ENSMUSG00000066189	1	Cacng3
ENSMUSG00000053898	1	Ech1
ENSMUSG00000070564	1	Ntn5
ENSMUSG00000003271	1	Sult2b1
ENSMUSG00000032737	1	Inppl1
ENSMUSG00000063760	1	Rnf217
ENSMUSG00000037855	1	Zfp365
ENSMUSG00000074657	1	Kif5a
ENSMUSG00000025404	1	R3hdm2
ENSMUSG00000020150	1	Gamt
ENSMUSG00000036306	1	Lzts1
ENSMUSG00000039431	1	Mtmr7
ENSMUSG00000031565	1	Fgfr1
ENSMUSG00000031827	1	Cotl1
ENSMUSG00000072294	1	Klf12
ENSMUSG00000021959	1	Lats2
ENSMUSG00000021983	1	Atp8a2
ENSMUSG00000022075	1	Rhobtb2
ENSMUSG00000022103	1	Gfra2
ENSMUSG00000021820	1	Camk2g
ENSMUSG00000041444	1	Arhgap32
ENSMUSG00000039716	1	Dock3
ENSMUSG00000047766	1	Lrrc49
ENSMUSG00000003402	1	Prkcsh
ENSMUSG00000034593	1	Myo5a
ENSMUSG00000047193	1	Dync2h1
ENSMUSG00000020914	1	Top2a
ENSMUSG00000017176	1	Nt5c3b
ENSMUSG00000020366	1	Mapk9
ENSMUSG00000042189	1	Tekt3
ENSMUSG00000037278	1	Tmem97
ENSMUSG00000018634	1	Crhr1
ENSMUSG00000020821	1	Kif1c
ENSMUSG00000040543	1	Pitpnm3
ENSMUSG00000038807	1	Rap1gap2
ENSMUSG00000019437	1	Tlcd1
ENSMUSG00000020859	1	Spag9
ENSMUSG00000043439	1	Epop
ENSMUSG00000042743	1	Sgtb
ENSMUSG00000021484	1	Lman2
ENSMUSG00000021301	1	Hecw1
ENSMUSG00000062054	1	Iah1
ENSMUSG00000021096	1	Ppm1a
ENSMUSG00000036257	1	Pnpla8
ENSMUSG00000022354	1	Ndufb9
ENSMUSG00000040452	1	Cdh12
ENSMUSG00000037386	1	Rims2
ENSMUSG00000046613	1	Vwa5b2
ENSMUSG00000063952	1	Brpf3
ENSMUSG00000074746	1	Pdzd8
ENSMUSG00000024725	1	Ostf1
ENSMUSG00000024799	1	Tm7sf2
ENSG00000186868	1	MAPT
ENSMUSG00000047216	2	Cdh19
ENSMUSG00000070695	2	Cntnap5a
ENSMUSG00000025911	2	Adhfe1
ENSMUSG00000026047	2	Poglut2
ENSMUSG00000026500	2	Cox20
ENSMUSG00000026245	2	Farsb
ENSMUSG00000026480	2	Ncf2
ENSMUSG00000038949	2	Cnst
ENSMUSG00000026249	2	Serpine2
ENSMUSG00000042751	2	Nmnat2
ENSMUSG00000041144	2	Dnah7b
ENSMUSG00000026490	2	Cdc42bpa
ENSMUSG00000026466	2	Tor1aip1
ENSMUSG00000038855	2	Itpkb
ENSMUSG00000048402	2	Gli2
ENSMUSG00000005886	2	Ncoa2
ENSMUSG00000004451	2	Ralb
ENSMUSG00000025935	2	Tram1
ENSMUSG00000026104	2	Stat1
ENSMUSG00000060519	2	Tor3a
ENSMUSG00000033557	2	Fam20b
ENSMUSG00000032769	2	Trpa1
ENSMUSG00000026387	2	Sctr
ENSMUSG00000038776	2	Ephx1
ENSMUSG00000026516	2	Nvl
ENSMUSG00000026103	2	Gls
ENSMUSG00000026339	2	Ccdc93
ENSMUSG00000026094	2	Stk17b
ENSMUSG00000052331	2	Ankrd44
ENSMUSG00000026234	2	Ncl
ENSMUSG00000041859	2	Mcm3
ENSMUSG00000033488	2	Cryzl2
ENSMUSG00000025978	2	Rftn2
ENSMUSG00000026356	2	Dars
ENSMUSG00000045382	2	Cxcr4
ENSMUSG00000048495	2	Tyw5
ENSMUSG00000039377	2	Hlx
ENSMUSG00000026587	2	Astn1
ENSMUSG00000064294	2	Aox3
ENSMUSG00000016528	2	Mapkapk2
ENSMUSG00000026615	2	Eprs
ENSMUSG00000026259	2	Ngef
ENSMUSG00000042349	2	Ikbke
ENSMUSG00000026031	2	Cflar
ENSMUSG00000026029	2	Casp8
ENSMUSG00000004552	2	Ctse
ENSMUSG00000026605	2	Cenpf
ENSMUSG00000052688	2	Rab7b
ENSMUSG00000042251	2	Pm20d1
ENSMUSG00000013275	2	Slc41a1
ENSMUSG00000026433	2	Rab29
ENSMUSG00000026701	2	Prdx6
ENSMUSG00000066595	2	Flvcr1
ENSMUSG00000026628	2	Atf3
ENSMUSG00000026627	2	Pacc1
ENSMUSG00000037461	2	Ints7
ENSMUSG00000041040	2	Fam117b
ENSMUSG00000026018	2	Ica1l
ENSMUSG00000049439	2	Cyp20a1
ENSMUSG00000067081	2	Asb18
ENSMUSG00000037503	2	Fam168b
ENSMUSG00000047180	2	Neurl3
ENSMUSG00000016494	2	Cd34
ENSMUSG00000049515	2	Espnl
ENSMUSG00000026571	2	Dcaf6
ENSMUSG00000007805	2	Twist2
ENSMUSG00000026566	2	Mpzl1
ENSMUSG00000040723	2	Rcsd1
ENSMUSG00000040713	2	Creg1
ENSMUSG00000026271	2	Gpr35
ENSMUSG00000025959	2	Klf7
ENSMUSG00000073557	2	Ppp1r12b
ENSMUSG00000051344	2	Plekhm3
ENSMUSG00000014602	2	Kif1a
ENSMUSG00000026275	2	Ppp1r7
ENSMUSG00000052428	2	Tmco1
ENSMUSG00000015222	2	Map2
ENSMUSG00000070532	2	Ccdc190
ENSMUSG00000026675	2	Hsd17b7
ENSMUSG00000026277	2	Stk25
ENSMUSG00000055567	2	Unc80
ENSMUSG00000026279	2	Thap4
ENSMUSG00000026005	2	Rpe
ENSMUSG00000026003	2	Acadl
ENSMUSG00000061816	2	Myl1
ENSMUSG00000034000	2	Neu4
ENSMUSG00000026285	2	Pdcd1
ENSMUSG00000026659	2	Dusp12
ENSMUSG00000026078	2	Pdcl3
ENSMUSG00000026656	2	Fcgr2b
ENSMUSG00000059089	2	Fcgr4
ENSMUSG00000059498	2	Fcgr3
ENSMUSG00000026196	2	Bard1
ENSMUSG00000005674	2	Tomm40l
ENSMUSG00000058715	2	Fcer1g
ENSMUSG00000026321	2	Tnfrsf11a
ENSMUSG00000026395	2	Ptprc
ENSMUSG00000026187	2	Xrcc5
ENSMUSG00000015355	2	Cd48
ENSMUSG00000059058	2	Tma7-ps
ENSMUSG00000007097	2	Atp1a2
ENSMUSG00000044708	2	Kcnj10
ENSMUSG00000026548	2	Slamf9
ENSMUSG00000026547	2	Tagln2
ENSMUSG00000053318	2	Slamf8
ENSMUSG00000037849	2	Ifi206
ENSMUSG00000073491	2	Ifi213
ENSMUSG00000043263	2	Ifi209
ENSMUSG00000073490	2	Ifi207
ENSMUSG00000073489	2	Ifi204
ENSMUSG00000026536	2	Ifi211
ENSMUSG00000026527	2	Rgs7
ENSMUSG00000026385	2	Dbi
ENSMUSG00000026389	2	Steap3
ENSMUSG00000038147	2	Cd84
ENSMUSG00000015314	2	Slamf6
ENSMUSG00000006411	2	Nectin4
ENSMUSG00000048865	2	Arhgap30
ENSMUSG00000038235	2	F11r
ENSMUSG00000026637	2	Traf5
ENSMUSG00000032968	2	Inha
ENSMUSG00000041670	2	Rims1
ENSMUSG00000026600	2	Soat1
ENSMUSG00000026226	2	Spata3
ENSMUSG00000079445	2	B3gnt7
ENSMUSG00000037318	2	Traf3ip3
ENSMUSG00000026177	2	Slc11a1
ENSMUSG00000026176	2	Ctdsp1
ENSMUSG00000121135	2	Hmga2-ps1
ENSMUSG00000064246	2	Chil1
ENSMUSG00000026424	2	Gpr37l1
ENSMUSG00000060244	2	Alyref2
ENSMUSG00000004707	2	Ly9
ENSMUSG00000026126	2	Ptpn18
ENSMUSG00000026113	2	Inpp4a
ENSMUSG00000026072	2	Il1r1
ENSMUSG00000070942	2	Il1rl2
ENSMUSG00000026069	2	Il1rl1
ENSMUSG00000026179	2	Pnkd
ENSMUSG00000026173	2	Plcd4
ENSMUSG00000026199	2	Ankzf1
ENSMUSG00000070034	2	Sp110
ENSMUSG00000070031	2	Sp140
ENSMUSG00000026222	2	Sp100
ENSMUSG00000026288	2	Inpp5d
ENSMUSG00000090124	2	Ugt1a7c
ENSMUSG00000079429	2	Mroh2a
ENSMUSG00000064302	2	Clasp1
ENSMUSG00000026380	2	Tfcp2l1
ENSMUSG00000026439	2	Rbbp5
ENSMUSG00000026457	2	Adipor1
ENSMUSG00000041879	2	Ipo9
ENSMUSG00000009418	2	Nav1
ENSMUSG00000041801	2	Phlda3
ENSMUSG00000026418	2	Tnni1
ENSMUSG00000026565	2	Pou2f1
ENSMUSG00000026564	2	Dusp27
ENSMUSG00000026608	2	Kctd3
ENSMUSG00000027304	2	Rtf1
ENSMUSG00000014867	2	Surf4
ENSMUSG00000085946	2	AA387200
ENSMUSG00000049950	2	Rpp38
ENSMUSG00000074698	2	Csnk2a1
ENSMUSG00000026896	2	Ifih1
ENSMUSG00000026893	2	Gca
ENSMUSG00000026655	2	Fam107b
ENSMUSG00000009621	2	Vav2
ENSMUSG00000027525	2	Phactr3
ENSMUSG00000070476	2	Fam217b
ENSMUSG00000027469	2	Tpx2
ENSMUSG00000039108	2	Lsm14b
ENSMUSG00000074673	2	Ttll9
ENSMUSG00000027472	2	Pdrg1
ENSMUSG00000008200	2	Fnbp4
ENSMUSG00000033902	2	Mapkbp1
ENSMUSG00000003283	2	Hck
ENSMUSG00000026664	2	Phyh
ENSMUSG00000035772	2	Mrps2
ENSMUSG00000026829	2	Gbgt1
ENSMUSG00000027293	2	Ehd4
ENSMUSG00000027569	2	Mrgbp
ENSMUSG00000027291	2	Vps39
ENSMUSG00000026809	2	Spaca9
ENSMUSG00000034780	2	B3galt1
ENSMUSG00000027575	2	Arfgap1
ENSMUSG00000016356	2	Col20a1
ENSMUSG00000005233	2	Spc25
ENSMUSG00000027479	2	Mapre1
ENSMUSG00000002111	2	Spi1
ENSMUSG00000047965	2	Rpl9-ps7
ENSMUSG00000041997	2	Tlk1
ENSMUSG00000041975	2	Mettl8
ENSMUSG00000041966	2	Dcaf17
ENSMUSG00000027015	2	Cybrd1
ENSMUSG00000027581	2	Stmn3
ENSMUSG00000026730	2	Pter
ENSMUSG00000049630	2	C1ql3
ENSMUSG00000026727	2	Rsu1
ENSMUSG00000027254	2	Map1a
ENSMUSG00000027010	2	Slc25a12
ENSMUSG00000027018	2	Hat1
ENSMUSG00000026728	2	Vim
ENSMUSG00000003418	2	St8sia6
ENSMUSG00000027111	2	Itga6
ENSMUSG00000033526	2	Ppip5k1
ENSMUSG00000000308	2	Ckmt1
ENSMUSG00000027245	2	Hypk
ENSMUSG00000026748	2	Plxdc2
ENSMUSG00000049044	2	Rapgef4
ENSMUSG00000038116	2	Phf20
ENSMUSG00000000826	2	Dnajc5
ENSMUSG00000041777	2	Cir1
ENSMUSG00000089917	2	Uckl1
ENSMUSG00000027253	2	Lrp4
ENSMUSG00000033396	2	Spg11
ENSMUSG00000075284	2	Wipf1
ENSMUSG00000027624	2	Epb41l1
ENSMUSG00000060802	2	B2m
ENSMUSG00000033256	2	Shf
ENSMUSG00000045967	2	Gpr158
ENSMUSG00000026786	2	Apbb1ip
ENSMUSG00000027244	2	Atg13
ENSMUSG00000027639	2	Samhd1
ENSMUSG00000018770	2	Atp5g3
ENSMUSG00000027642	2	Rpn2
ENSMUSG00000040506	2	Ambra1
ENSMUSG00000027099	2	Mtx2
ENSMUSG00000015839	2	Nfe2l2
ENSMUSG00000026851	2	BC005624
ENSMUSG00000027201	2	Myef2
ENSMUSG00000042359	2	Osbpl6
ENSMUSG00000002732	2	Fkbp7
ENSMUSG00000074622	2	Mafb
ENSMUSG00000027412	2	Lpin3
ENSMUSG00000068742	2	Cry2
ENSMUSG00000000194	2	Gpr107
ENSMUSG00000055632	2	Hmcn2
ENSMUSG00000027215	2	Cd82
ENSMUSG00000017943	2	Gdap1l1
ENSMUSG00000027016	2	Zfp385b
ENSMUSG00000017707	2	Serinc3
ENSMUSG00000027656	2	Ccn5
ENSMUSG00000027366	2	Sppl2a
ENSMUSG00000027009	2	Itga4
ENSMUSG00000075256	2	Cerkl
ENSMUSG00000016995	2	Matn4
ENSMUSG00000017009	2	Sdc4
ENSMUSG00000045503	2	Sys1
ENSMUSG00000061311	2	Rag1
ENSMUSG00000048058	2	Ldlrad3
ENSMUSG00000050373	2	Snx21
ENSMUSG00000017764	2	Zswim1
ENSMUSG00000027376	2	Prom2
ENSMUSG00000026975	2	Dph7
ENSMUSG00000017760	2	Ctsa
ENSMUSG00000036833	2	Pnpla7
ENSMUSG00000005087	2	Cd44
ENSMUSG00000010911	2	Apip
ENSMUSG00000048327	2	Ckap2l
ENSMUSG00000037902	2	Sirpa
ENSMUSG00000027401	2	Tgm3
ENSMUSG00000078202	2	Nrarp
ENSMUSG00000036731	2	Cysrt1
ENSMUSG00000026820	2	Ptges2
ENSMUSG00000026965	2	Anapc2
ENSMUSG00000027661	2	Slc2a10
ENSMUSG00000026956	2	Uap1l1
ENSMUSG00000015085	2	Entpd2
ENSMUSG00000036587	2	Fut7
ENSMUSG00000039501	2	Znfx1
ENSMUSG00000050556	2	Kcnb1
ENSMUSG00000027322	2	Siglec1
ENSMUSG00000027168	2	Pax6
ENSMUSG00000027166	2	Dnajc24
ENSMUSG00000063684	2	Hadhb-ps
ENSMUSG00000074577	2	Ripor3
ENSMUSG00000078919	2	Dpm1
ENSMUSG00000050199	2	Lgr4
ENSMUSG00000038740	2	Mvb12b
ENSMUSG00000027339	2	Rassf2
ENSMUSG00000058793	2	Cds2
ENSMUSG00000052056	2	Zfp217
ENSMUSG00000003604	2	Aven
ENSMUSG00000037376	2	Trmt6
ENSMUSG00000027514	2	Zbp1
ENSMUSG00000027270	2	Lamp5
ENSMUSG00000026928	2	Card9
ENSMUSG00000035778	2	Ggta1
ENSMUSG00000068205	2	Macrod2
ENSMUSG00000027422	2	Rrbp1
ENSMUSG00000027423	2	Snx5
ENSMUSG00000026883	2	Dab2ip
ENSMUSG00000027430	2	Dtd1
ENSMUSG00000026921	2	Egfl7
ENSMUSG00000026922	2	Agpat2
ENSMUSG00000036186	2	Dipk1b
ENSMUSG00000062647	2	Rpl7a
ENSMUSG00000066798	2	Zbtb6
ENSMUSG00000027447	2	Cst3
ENSMUSG00000074916	2	Chst14
ENSMUSG00000034278	2	Dnajc17
ENSMUSG00000027315	2	Spint1
ENSMUSG00000072980	2	Oip5
ENSMUSG00000069495	2	Epc2
ENSMUSG00000026764	2	Kif5c
ENSMUSG00000036053	2	Fmnl2
ENSMUSG00000075334	2	Rprm
ENSMUSG00000026827	2	Gpd2
ENSMUSG00000026832	2	Cytip
ENSMUSG00000026839	2	Upp2
ENSMUSG00000060703	2	Cd302
ENSMUSG00000037523	2	Mavs
ENSMUSG00000027404	2	Snrpb
ENSMUSG00000040061	2	Plcb2
ENSMUSG00000027652	2	Ralgapb
ENSMUSG00000038180	2	Spag4
ENSMUSG00000056501	2	Cebpb
ENSMUSG00000046020	2	Pofut1
ENSMUSG00000026811	2	St6galnac6
ENSMUSG00000076437	2	Selenoh
ENSMUSG00000027078	2	Ube2l6
ENSMUSG00000027074	2	Slc43a3
ENSMUSG00000026858	2	Miga2
ENSMUSG00000026853	2	Crat
ENSMUSG00000027408	2	Cpxm1
ENSMUSG00000032698	2	Lmo2
ENSMUSG00000039844	2	Rapgef1
ENSMUSG00000059316	2	Slc27a4
ENSMUSG00000095545	2	Zfp969
ENSMUSG00000068129	2	Cst7
ENSMUSG00000027452	2	Acss1
ENSMUSG00000033068	2	Entpd6
ENSMUSG00000027134	2	Lpcat4
ENSMUSG00000068686	2	Cd59b
ENSMUSG00000014361	2	Mertk
ENSMUSG00000074652	2	Myh7b
ENSMUSG00000038312	2	Edem2
ENSMUSG00000027611	2	Procr
ENSMUSG00000074649	2	BC029722
ENSMUSG00000039263	2	Npepl1
ENSMUSG00000016256	2	Ctsz
ENSMUSG00000027384	2	Ndufaf5
ENSMUSG00000025817	2	Nudt5
ENSMUSG00000026981	2	Il1rn
ENSMUSG00000026979	2	Psd4
ENSMUSG00000026932	2	Nacc2
ENSMUSG00000026917	2	Wdr5
ENSMUSG00000070953	2	Rabepk
ENSMUSG00000026875	2	Traf1
ENSMUSG00000057110	2	Cntrl
ENSMUSG00000026879	2	Gsn
ENSMUSG00000026880	2	Stom
ENSMUSG00000034101	2	Ctnnd1
ENSMUSG00000032724	2	Abtb2
ENSMUSG00000041219	2	Arhgap11a
ENSMUSG00000027287	2	Snap23
ENSMUSG00000033705	2	Stard9
ENSMUSG00000027272	2	Ubr1
ENSMUSG00000023330	2	Dtwd1
ENSMUSG00000019715	2	Gle1
ENSMUSG00000015335	2	Zdhhc12
ENSMUSG00000033906	2	Zdhhc15
ENSMUSG00000031224	2	Magee2
ENSMUSG00000031349	2	Nsdhl
ENSMUSG00000031227	2	Magee1
ENSMUSG00000031232	2	Magt1
ENSMUSG00000031231	2	Cox7b
ENSMUSG00000033777	2	Tlr13
ENSMUSG00000025271	2	Pfkfb1
ENSMUSG00000025272	2	Tro
ENSMUSG00000031376	2	Atp2b3
ENSMUSG00000031246	2	Sh3bgrl
ENSMUSG00000025265	2	Fgd1
ENSMUSG00000019558	2	Slc6a8
ENSMUSG00000016534	2	Lamp2
ENSMUSG00000031378	2	Abcd1
ENSMUSG00000025525	2	Apool
ENSMUSG00000048970	2	C1galt1c1
ENSMUSG00000001986	2	Gria3
ENSMUSG00000025261	2	Huwe1
ENSMUSG00000031389	2	Arhgap4
ENSMUSG00000051323	2	Pcdh19
ENSMUSG00000031387	2	Renbp
ENSMUSG00000031101	2	Sash3
ENSMUSG00000031103	2	Elf4
ENSMUSG00000031104	2	Rab33a
ENSMUSG00000025283	2	Sat1
ENSMUSG00000071708	2	Sms
ENSMUSG00000048007	2	Timm8a1
ENSMUSG00000046873	2	Mbtps2
ENSMUSG00000031264	2	Btk
ENSMUSG00000031105	2	Slc25a14
ENSMUSG00000031392	2	Irak1
ENSMUSG00000033436	2	Armcx2
ENSMUSG00000031393	2	Mecp2
ENSMUSG00000040990	2	Sh3kbp1
ENSMUSG00000031119	2	Gpc4
ENSMUSG00000048355	2	Arxes1
ENSMUSG00000019088	2	Dnase1l1
ENSMUSG00000031146	2	Plp2
ENSMUSG00000054850	2	Smim10l2a
ENSMUSG00000015291	2	Gdi1
ENSMUSG00000032806	2	Slc10a3
ENSMUSG00000031399	2	Fam3a
ENSMUSG00000031434	2	Morc4
ENSMUSG00000004221	2	Ikbkg
ENSMUSG00000031400	2	G6pdx
ENSMUSG00000031138	2	F9
ENSMUSG00000025666	2	Tmem47
ENSMUSG00000031373	2	Car5b
ENSMUSG00000031165	2	Was
ENSMUSG00000045237	2	Eola1
ENSMUSG00000031166	2	Wdr13
ENSMUSG00000015405	2	Ace2
ENSMUSG00000025058	2	Tasl
ENSMUSG00000052372	2	Il1rapl1
ENSMUSG00000035232	2	Pdk3
ENSMUSG00000079509	2	Zfx
ENSMUSG00000044583	2	Tlr7
ENSMUSG00000054453	2	Sytl5
ENSMUSG00000031352	2	Hccs
ENSMUSG00000058254	2	Tspan7
ENSMUSG00000031207	2	Msn
ENSMUSG00000034457	2	Eda2r
ENSMUSG00000034403	2	Pja1
ENSMUSG00000059327	2	Eda
ENSMUSG00000031012	2	Cask
ENSMUSG00000040229	2	Gpr34
ENSMUSG00000009670	2	Tex11
ENSMUSG00000037341	2	Slc9a7
ENSMUSG00000034160	2	Ogt
ENSMUSG00000031323	2	Dmrtc1a
ENSMUSG00000051851	2	Rtl8c
ENSMUSG00000045180	2	Shroom2
ENSMUSG00000050379	2	Septin6
ENSMUSG00000043463	2	Rab9b
ENSMUSG00000031428	2	Zcchc18
ENSMUSG00000031065	2	Cdk16
ENSMUSG00000031066	2	Usp11
ENSMUSG00000031189	2	Aff2
ENSMUSG00000046287	2	Pnma3
ENSMUSG00000067768	2	Xlr4b
ENSMUSG00000015340	2	Cybb
ENSMUSG00000031304	2	Il2rg
ENSMUSG00000031311	2	Nono
ENSMUSG00000031161	2	Hdac6
ENSMUSG00000090122	2	Kcne1l
ENSMUSG00000061778	2	Mospd2
ENSMUSG00000001131	2	Timp1
ENSMUSG00000031149	2	Praf2
ENSMUSG00000031150	2	Ccdc120
ENSMUSG00000000134	2	Tfe3
ENSMUSG00000031155	2	Pim2
ENSMUSG00000037531	2	Mrpl47
ENSMUSG00000028037	2	Ifi44
ENSMUSG00000039146	2	Ifi44l
ENSMUSG00000027784	2	Ppm1l
ENSMUSG00000028136	2	Snx27
ENSMUSG00000033386	2	Frrs1
ENSMUSG00000028034	2	Fubp1
ENSMUSG00000061175	2	Fnip2
ENSMUSG00000027680	2	Fxr1
ENSMUSG00000025437	2	Usp33
ENSMUSG00000028005	2	Gucy1b1
ENSMUSG00000027712	2	Anxa5
ENSMUSG00000039037	2	St6galnac5
ENSMUSG00000027995	2	Tlr2
ENSMUSG00000046722	2	Cdc42se1
ENSMUSG00000062908	2	Acadm
ENSMUSG00000038712	2	Mindy1
ENSMUSG00000027977	2	Ndst3
ENSMUSG00000044528	2	Tram1l1
ENSMUSG00000027971	2	Ndst4
ENSMUSG00000037270	2	Bltp1
ENSMUSG00000037225	2	Fgf2
ENSMUSG00000040037	2	Negr1
ENSMUSG00000038543	2	BC028528
ENSMUSG00000015750	2	Aph1a
ENSMUSG00000028076	2	Cd1d1
ENSMUSG00000015852	2	Fcrls
ENSMUSG00000045934	2	Mtmr11
ENSMUSG00000081058	2	H3c15
ENSMUSG00000027984	2	Hadh
ENSMUSG00000027748	2	Trpc4
ENSMUSG00000027878	2	Notch2
ENSMUSG00000028018	2	Gstcd
ENSMUSG00000001418	2	Glmp
ENSMUSG00000040943	2	Tet2
ENSMUSG00000050144	2	Slc25a44
ENSMUSG00000028167	2	Bdh2
ENSMUSG00000044468	2	Tent5c
ENSMUSG00000027499	2	Pkia
ENSMUSG00000086564	2	Cd101
ENSMUSG00000042035	2	Igsf3
ENSMUSG00000033161	2	Atp1a1
ENSMUSG00000083610	2	Oaz2-ps
ENSMUSG00000008604	2	Ubqln4
ENSMUSG00000027860	2	Vangl1
ENSMUSG00000027508	2	Pag1
ENSMUSG00000028163	2	Nfkb1
ENSMUSG00000027857	2	Tshb
ENSMUSG00000054690	2	Emcn
ENSMUSG00000027808	2	Serp1
ENSMUSG00000027552	2	E2f5
ENSMUSG00000028138	2	Adh5
ENSMUSG00000005813	2	Metap1
ENSMUSG00000059776	2	Rpl13-ps6
ENSMUSG00000036334	2	Igsf10
ENSMUSG00000052430	2	Bmpr1b
ENSMUSG00000027843	2	Ptpn22
ENSMUSG00000027770	2	Dhx36
ENSMUSG00000028273	2	Pdlim5
ENSMUSG00000105504	2	Gbp5
ENSMUSG00000040253	2	Gbp7
ENSMUSG00000052539	2	Magi3
ENSMUSG00000028268	2	Gbp3
ENSMUSG00000040264	2	Gbp2b
ENSMUSG00000028270	2	Gbp2
ENSMUSG00000002228	2	Ppm1j
ENSMUSG00000028271	2	Gtf2b
ENSMUSG00000002233	2	Rhoc
ENSMUSG00000028266	2	Lmo4
ENSMUSG00000037072	2	Selenof
ENSMUSG00000042784	2	Muc1
ENSMUSG00000037062	2	Sh3glb1
ENSMUSG00000027699	2	Ect2
ENSMUSG00000027832	2	Ptx3
ENSMUSG00000028041	2	Adam15
ENSMUSG00000028042	2	Zbtb7b
ENSMUSG00000047557	2	Lxn
ENSMUSG00000074182	2	Znhit6
ENSMUSG00000027775	2	Mfsd1
ENSMUSG00000027900	2	Dram2
ENSMUSG00000028194	2	Ddah1
ENSMUSG00000040747	2	Cd53
ENSMUSG00000027777	2	Schip1
ENSMUSG00000042613	2	Pbxip1
ENSMUSG00000036832	2	Lpar3
ENSMUSG00000028188	2	Spata1
ENSMUSG00000068523	2	Gng5
ENSMUSG00000004032	2	Gstm5
ENSMUSG00000058135	2	Gstm1
ENSMUSG00000036745	2	Ttll7
ENSMUSG00000050947	2	Amigo1
ENSMUSG00000040412	2	Elapor1
ENSMUSG00000048100	2	Taf13
ENSMUSG00000040389	2	Wdr47
ENSMUSG00000027882	2	Stxbp3
ENSMUSG00000027667	2	Zfp639
ENSMUSG00000049300	2	Prmt6
ENSMUSG00000027752	2	Exosc8
ENSMUSG00000056306	2	Sertm1
ENSMUSG00000013707	2	Tnfaip8l2
ENSMUSG00000028068	2	Iqgap3
ENSMUSG00000027901	2	Dennd2d
ENSMUSG00000027997	2	Casp6
ENSMUSG00000001052	2	Sec24b
ENSMUSG00000038642	2	Ctss
ENSMUSG00000015850	2	Adamtsl4
ENSMUSG00000046519	2	Golph3l
ENSMUSG00000091512	2	Lamtor3
ENSMUSG00000028159	2	Dapp1
ENSMUSG00000062127	2	Cttnbp2nl
ENSMUSG00000015947	2	Fcgr1
ENSMUSG00000049097	2	Ankrd34a
ENSMUSG00000068798	2	Rap1a
ENSMUSG00000000562	2	Adora3
ENSMUSG00000042572	2	Ube2q1
ENSMUSG00000042520	2	Ubap2l
ENSMUSG00000027940	2	Tpm3
ENSMUSG00000027939	2	Nup210l
ENSMUSG00000027935	2	Rab13
ENSMUSG00000052310	2	Slc39a1
ENSMUSG00000053931	2	Cnn3
ENSMUSG00000039865	2	Slc44a3
ENSMUSG00000028127	2	Abcd3
ENSMUSG00000041263	2	Rusc1
ENSMUSG00000059743	2	Fdps
ENSMUSG00000027961	2	Lrrc39
ENSMUSG00000027893	2	Ahcyl1
ENSMUSG00000014599	2	Csf1
ENSMUSG00000008730	2	Hipk1
ENSMUSG00000004891	2	Nes
ENSMUSG00000001018	2	Snapin
ENSMUSG00000044080	2	S100a1
ENSMUSG00000042312	2	S100a13
ENSMUSG00000074457	2	S100a16
ENSMUSG00000001021	2	S100a3
ENSMUSG00000001025	2	S100a6
ENSMUSG00000063767	2	S100a7a
ENSMUSG00000028517	2	Plpp3
ENSMUSG00000070583	2	Fv1
ENSMUSG00000047945	2	Marcksl1
ENSMUSG00000050493	2	Fam167b
ENSMUSG00000040455	2	Usp45
ENSMUSG00000029007	2	Agtrap
ENSMUSG00000028991	2	Mtor
ENSMUSG00000028243	2	Ubxn2b
ENSMUSG00000073705	2	Cenps
ENSMUSG00000040690	2	Col16a1
ENSMUSG00000028961	2	Pgd
ENSMUSG00000028779	2	Pef1
ENSMUSG00000028772	2	Zcchc17
ENSMUSG00000063077	2	Kif1b
ENSMUSG00000028960	2	Ube4b
ENSMUSG00000039953	2	Clstn1
ENSMUSG00000045672	2	Col27a1
ENSMUSG00000028581	2	Laptm5
ENSMUSG00000039158	2	Akna
ENSMUSG00000047875	2	Gpr157
ENSMUSG00000045917	2	Tmem268
ENSMUSG00000028362	2	Tnfsf8
ENSMUSG00000039838	2	Slc45a1
ENSMUSG00000028364	2	Tnc
ENSMUSG00000051675	2	Trim32
ENSMUSG00000039005	2	Tlr4
ENSMUSG00000039298	2	Cdk5rap2
ENSMUSG00000028893	2	Sesn2
ENSMUSG00000054428	2	Atpif1
ENSMUSG00000056529	2	Ptafr
ENSMUSG00000037731	2	Themis2
ENSMUSG00000028874	2	Fgr
ENSMUSG00000028868	2	Wasf2
ENSMUSG00000028936	2	Rpl22
ENSMUSG00000037553	2	Zdhhc18
ENSMUSG00000078350	2	Smim1
ENSMUSG00000003644	2	Rps6ka1
ENSMUSG00000028468	2	Rgp1
ENSMUSG00000034210	2	Efcab14
ENSMUSG00000028402	2	Mpdz
ENSMUSG00000012117	2	Dhdds
ENSMUSG00000000682	2	Cd52
ENSMUSG00000028706	2	Nsun4
ENSMUSG00000029059	2	Prxl2b
ENSMUSG00000028838	2	Extl1
ENSMUSG00000037366	2	Pafah2
ENSMUSG00000029056	2	Pank4
ENSMUSG00000028821	2	Syf2
ENSMUSG00000037242	2	Clic4
ENSMUSG00000038070	2	Cntln
ENSMUSG00000029053	2	Prkcz
ENSMUSG00000029054	2	Gabrd
ENSMUSG00000028494	2	Plin2
ENSMUSG00000038007	2	Acer2
ENSMUSG00000028689	2	Ccdc163
ENSMUSG00000062585	2	Cnr2
ENSMUSG00000029064	2	Gnb1
ENSMUSG00000028668	2	Eloa
ENSMUSG00000036995	2	Asap3
ENSMUSG00000028678	2	Kif2c
ENSMUSG00000036905	2	C1qb
ENSMUSG00000036896	2	C1qc
ENSMUSG00000036887	2	C1qa
ENSMUSG00000052914	2	Cyp2j6
ENSMUSG00000028563	2	Tm2d1
ENSMUSG00000006398	2	Cdc20
ENSMUSG00000035692	2	Isg15
ENSMUSG00000028760	2	Eif4g3
ENSMUSG00000028560	2	Usp1
ENSMUSG00000046447	2	Camk2n1
ENSMUSG00000041143	2	Tmco4
ENSMUSG00000028636	2	Ppcs
ENSMUSG00000035212	2	Leprot
ENSMUSG00000046093	2	Hpcal4
ENSMUSG00000028927	2	Padi2
ENSMUSG00000028923	2	Necap2
ENSMUSG00000040842	2	Szrd1
ENSMUSG00000028519	2	Dab1
ENSMUSG00000006219	2	Fblim1
ENSMUSG00000028583	2	Pdpn
ENSMUSG00000066026	2	Dhrs3
ENSMUSG00000020220	2	Vps13d
ENSMUSG00000028599	2	Tnfrsf1b
ENSMUSG00000078502	2	Zfp268
ENSMUSG00000066000	2	Zfp979
ENSMUSG00000023075	2	Akirin1
ENSMUSG00000028907	2	Utp11
ENSMUSG00000032643	2	Fhl3
ENSMUSG00000028889	2	Yrdc
ENSMUSG00000028876	2	Epha10
ENSMUSG00000028863	2	Meaf6
ENSMUSG00000042677	2	Zc3h12a
ENSMUSG00000028859	2	Csf3r
ENSMUSG00000042616	2	Oscp1
ENSMUSG00000050212	2	Eva1b
ENSMUSG00000028847	2	Trappc3
ENSMUSG00000050234	2	Gja4
ENSMUSG00000062545	2	Tlr12
ENSMUSG00000045751	2	Mms22l
ENSMUSG00000028434	2	Epb41l4b
ENSMUSG00000040359	2	Ufl1
ENSMUSG00000086150	2	Bach2os
ENSMUSG00000058006	2	Mdn1
ENSMUSG00000045854	2	Lyrm2
ENSMUSG00000042228	2	Lyn
ENSMUSG00000054679	2	Srsf12
ENSMUSG00000028382	2	Ptbp3
ENSMUSG00000028293	2	Slc35a1
ENSMUSG00000041216	2	Clvs1
ENSMUSG00000040296	2	Rigi
ENSMUSG00000036822	2	Topors
ENSMUSG00000028423	2	Nfx1
ENSMUSG00000045205	2	Dpy19l4
ENSMUSG00000028214	2	Gem
ENSMUSG00000049225	2	Pdp1
ENSMUSG00000028445	2	Enho
ENSMUSG00000073889	2	Il11ra1
ENSMUSG00000028223	2	Decr1
ENSMUSG00000041135	2	Ripk2
ENSMUSG00000028238	2	Atp6v0d2
ENSMUSG00000035969	2	Rusc2
ENSMUSG00000028459	2	Cd72
ENSMUSG00000028465	2	Tln1
ENSMUSG00000028467	2	Gba2
ENSMUSG00000043633	2	Fam221b
ENSMUSG00000071001	2	Hrct1
ENSMUSG00000028480	2	Glipr2
ENSMUSG00000028322	2	Exosc3
ENSMUSG00000028327	2	Stra6l
ENSMUSG00000039853	2	Trim14
ENSMUSG00000028339	2	Col15a1
ENSMUSG00000007613	2	Tgfbr1
ENSMUSG00000039611	2	Pgap4
ENSMUSG00000015243	2	Abca1
ENSMUSG00000055900	2	Tmem69
ENSMUSG00000003810	2	Mast2
ENSMUSG00000043872	2	Zmym1
ENSMUSG00000070737	2	Tmem35b
ENSMUSG00000028820	2	Sfpq
ENSMUSG00000015247	2	Nipsnap3b
ENSMUSG00000071005	2	Ccl19
ENSMUSG00000050141	2	Fam205c
ENSMUSG00000028452	2	Vcp
ENSMUSG00000028455	2	Stoml2
ENSMUSG00000028955	2	Vamp3
ENSMUSG00000029061	2	Mmp23
ENSMUSG00000029060	2	Mib2
ENSMUSG00000084845	2	Tmem240
ENSMUSG00000042116	2	Vwa1
ENSMUSG00000028514	2	Usp24
ENSMUSG00000034926	2	Dhcr24
ENSMUSG00000028497	2	Hacd4
ENSMUSG00000038827	2	Abitram
ENSMUSG00000028807	2	Zbtb8a
ENSMUSG00000038582	2	Pptc7
ENSMUSG00000040274	2	Cdk6
ENSMUSG00000043940	2	Wdfy3
ENSMUSG00000057315	2	Arhgap24
ENSMUSG00000029467	2	Atp2a2
ENSMUSG00000029211	2	Gabra4
ENSMUSG00000029468	2	P2rx7
ENSMUSG00000029321	2	Slc10a6
ENSMUSG00000040464	2	Gtpbp10
ENSMUSG00000029470	2	P2rx4
ENSMUSG00000029313	2	Aff1
ENSMUSG00000072889	2	Nfxl1
ENSMUSG00000029304	2	Spp1
ENSMUSG00000079363	2	Gbp4
ENSMUSG00000029217	2	Tec
ENSMUSG00000104713	2	Gbp6
ENSMUSG00000070639	2	Lrrc8b
ENSMUSG00000038780	2	Smurf1
ENSMUSG00000029622	2	Arpc1b
ENSMUSG00000038690	2	Atp5j2
ENSMUSG00000051674	2	Dcun1d4
ENSMUSG00000049686	2	Orai1
ENSMUSG00000062110	2	Scfd2
ENSMUSG00000037224	2	Zfyve28
ENSMUSG00000033773	2	Rpap2
ENSMUSG00000029636	2	Wasf3
ENSMUSG00000040537	2	Adam22
ENSMUSG00000029227	2	Fip1l1
ENSMUSG00000002297	2	Dbf4
ENSMUSG00000029270	2	Dipk1a
ENSMUSG00000054520	2	Sh3bp2
ENSMUSG00000040570	2	Rundc3b
ENSMUSG00000028970	2	Abcb1b
ENSMUSG00000029433	2	Diablo
ENSMUSG00000035946	2	Gsx2
ENSMUSG00000029434	2	Vps33a
ENSMUSG00000003623	2	Crot
ENSMUSG00000050856	2	Atp5k
ENSMUSG00000033615	2	Cplx1
ENSMUSG00000029642	2	Polr1d
ENSMUSG00000042817	2	Flt3
ENSMUSG00000029234	2	Tmem165
ENSMUSG00000004815	2	Dgkq
ENSMUSG00000033540	2	Idua
ENSMUSG00000029650	2	Slc46a3
ENSMUSG00000008090	2	Fgfrl1
ENSMUSG00000029247	2	Paics
ENSMUSG00000029098	2	Acox3
ENSMUSG00000059325	2	Hopx
ENSMUSG00000061601	2	Pclo
ENSMUSG00000036553	2	Sh3tc1
ENSMUSG00000029499	2	Pxmp2
ENSMUSG00000053368	2	Rxfp2
ENSMUSG00000038023	2	Atp6v0a2
ENSMUSG00000029512	2	Ulk1
ENSMUSG00000037979	2	Ccdc92
ENSMUSG00000043510	2	Hscb
ENSMUSG00000040118	2	Cacna2d1
ENSMUSG00000029521	2	Chek2
ENSMUSG00000033209	2	Ttc28
ENSMUSG00000029343	2	Crybb1
ENSMUSG00000029119	2	Man2b2
ENSMUSG00000042328	2	Hps4
ENSMUSG00000029123	2	Stk32b
ENSMUSG00000072720	2	Myo18b
ENSMUSG00000045435	2	Tmem60
ENSMUSG00000037905	2	Bri3bp
ENSMUSG00000079067	2	Hmgn2-ps1
ENSMUSG00000029253	2	Cenpc1
ENSMUSG00000039934	2	Gsap
ENSMUSG00000029416	2	Slc15a4
ENSMUSG00000034310	2	Tmem132d
ENSMUSG00000029128	2	Rab28
ENSMUSG00000029082	2	Bst1
ENSMUSG00000057541	2	Pus7
ENSMUSG00000028998	2	Tomm7
ENSMUSG00000041939	2	Mvk
ENSMUSG00000011884	2	Gltp
ENSMUSG00000048439	2	Nupl2
ENSMUSG00000041890	2	Git2
ENSMUSG00000038204	2	Asb10
ENSMUSG00000039682	2	Lap3
ENSMUSG00000009013	2	Dynll1
ENSMUSG00000067274	2	Rplp0
ENSMUSG00000029371	2	Cxcl5
ENSMUSG00000041609	2	Bicdl1
ENSMUSG00000029373	2	Pf4
ENSMUSG00000028933	2	Xrcc2
ENSMUSG00000082361	2	Btc
ENSMUSG00000072941	2	Sod3
ENSMUSG00000045790	2	Ccdc149
ENSMUSG00000029173	2	Sepsecs
ENSMUSG00000002221	2	Paxip1
ENSMUSG00000045294	2	Insig1
ENSMUSG00000029186	2	Pi4k2b
ENSMUSG00000029413	2	Naaa
ENSMUSG00000029417	2	Cxcl9
ENSMUSG00000034842	2	Art3
ENSMUSG00000034855	2	Cxcl10
ENSMUSG00000039191	2	Rbpj
ENSMUSG00000029426	2	Scarb2
ENSMUSG00000050050	2	Ccdc158
ENSMUSG00000029361	2	Nos1
ENSMUSG00000087034	2	Cbfa2t2-ps1
ENSMUSG00000029381	2	Shroom3
ENSMUSG00000032867	2	Fbxw8
ENSMUSG00000044827	2	Tlr1
ENSMUSG00000051498	2	Tlr6
ENSMUSG00000054920	2	Klhl5
ENSMUSG00000029598	2	Plbd2
ENSMUSG00000029484	2	Anxa3
ENSMUSG00000032754	2	Slc8b1
ENSMUSG00000034663	2	Bmp2k
ENSMUSG00000032741	2	Tpcn1
ENSMUSG00000029600	2	Rita1
ENSMUSG00000029602	2	Rasal1
ENSMUSG00000066861	2	Oas1g
ENSMUSG00000052776	2	Oas1a
ENSMUSG00000029326	2	Enoph1
ENSMUSG00000029614	2	Rpl6
ENSMUSG00000042744	2	Hectd4
ENSMUSG00000029221	2	Slc30a9
ENSMUSG00000042594	2	Sh2b3
ENSMUSG00000029148	2	Nrbp1
ENSMUSG00000038552	2	Fndc4
ENSMUSG00000064267	2	Hvcn1
ENSMUSG00000052139	2	Babam2
ENSMUSG00000040751	2	Lat2
ENSMUSG00000029134	2	Plb1
ENSMUSG00000005373	2	Mlxipl
ENSMUSG00000049551	2	Fzd9
ENSMUSG00000019179	2	Mdh2
ENSMUSG00000004952	2	Rasa4
ENSMUSG00000025854	2	Fam20c
ENSMUSG00000036817	2	Sun1
ENSMUSG00000056413	2	Adap1
ENSMUSG00000053581	2	Zfand2a
ENSMUSG00000029560	2	Snx8
ENSMUSG00000036565	2	Ttyh3
ENSMUSG00000029576	2	Radil
ENSMUSG00000029439	2	Sfswap
ENSMUSG00000034211	2	Mrps17
ENSMUSG00000029432	2	Nipsnap2
ENSMUSG00000029446	2	Psph
ENSMUSG00000025538	2	Sumf2
ENSMUSG00000025537	2	Phkg1
ENSMUSG00000034173	2	Zbed5
ENSMUSG00000095789	2	Nupr1l
ENSMUSG00000025534	2	Gusb
ENSMUSG00000035297	2	Cops4
ENSMUSG00000035273	2	Hpse
ENSMUSG00000015950	2	Ncf1
ENSMUSG00000029127	2	Zbtb49
ENSMUSG00000004846	2	Plod3
ENSMUSG00000037411	2	Serpine1
ENSMUSG00000043279	2	Trim56
ENSMUSG00000037344	2	Slc12a9
ENSMUSG00000029716	2	Tfr2
ENSMUSG00000038828	2	Tmem214
ENSMUSG00000041697	2	Cox6a1
ENSMUSG00000045502	2	Hcar2
ENSMUSG00000093910	2	Zfp853
ENSMUSG00000039244	2	Ints15
ENSMUSG00000039206	2	Daglb
ENSMUSG00000029249	2	Rest
ENSMUSG00000036718	2	Micall2
ENSMUSG00000032690	2	Oas2
ENSMUSG00000032661	2	Oas3
ENSMUSG00000029605	2	Oas1b
ENSMUSG00000029363	2	Rfc5
ENSMUSG00000061578	2	Ksr2
ENSMUSG00000102644	2	Thap6
ENSMUSG00000105987	2	AI506816
ENSMUSG00000041453	2	Rpl21
ENSMUSG00000023078	2	Cxcl13
ENSMUSG00000037313	2	Tacc3
ENSMUSG00000057406	2	Nsd2
ENSMUSG00000048142	2	Nat8l
ENSMUSG00000007415	2	Gatad1
ENSMUSG00000000600	2	Krit1
ENSMUSG00000029223	2	Uchl1
ENSMUSG00000045348	2	Nyap1
ENSMUSG00000046245	2	Pilra
ENSMUSG00000029727	2	Cyp3a13
ENSMUSG00000029723	2	Spacdr
ENSMUSG00000029513	2	Prkab1
ENSMUSG00000106978	2	N4bp2os
ENSMUSG00000029204	2	Rhoh
ENSMUSG00000029404	2	Arl6ip4
ENSMUSG00000029561	2	Oasl2
ENSMUSG00000041827	2	Oasl1
ENSMUSG00000029545	2	Acads
ENSMUSG00000042190	2	Cmklr1
ENSMUSG00000048163	2	Selplg
ENSMUSG00000004530	2	Coro1c
ENSMUSG00000041298	2	Katnal1
ENSMUSG00000029131	2	Dnajb6
ENSMUSG00000025745	2	Hadha
ENSMUSG00000059447	2	Hadhb
ENSMUSG00000075703	2	Selenoi
ENSMUSG00000033467	2	Crlf2
ENSMUSG00000105814	2	Mir703
ENSMUSG00000030247	2	Kcnj8
ENSMUSG00000029861	2	Fam131b
ENSMUSG00000040552	2	C3ar1
ENSMUSG00000053012	2	Krcc1
ENSMUSG00000053977	2	Cd8a
ENSMUSG00000029735	2	Tpk1
ENSMUSG00000008845	2	Cd163
ENSMUSG00000002870	2	Mcm2
ENSMUSG00000008153	2	Clstn3
ENSMUSG00000055172	2	C1ra
ENSMUSG00000071477	2	Zfp777
ENSMUSG00000030279	2	C2cd5
ENSMUSG00000030275	2	Etnk1
ENSMUSG00000056091	2	St3gal5
ENSMUSG00000030088	2	Aldh1l1
ENSMUSG00000056737	2	Capg
ENSMUSG00000009281	2	Rarres2
ENSMUSG00000043541	2	Casc1
ENSMUSG00000056698	2	Elmod3
ENSMUSG00000054435	2	Gimap4
ENSMUSG00000047867	2	Gimap6
ENSMUSG00000090019	2	Gimap1
ENSMUSG00000039264	2	Gimap3
ENSMUSG00000055799	2	Tcf7l1
ENSMUSG00000030095	2	Tmem43
ENSMUSG00000029810	2	Tmem176b
ENSMUSG00000023367	2	Tmem176a
ENSMUSG00000029816	2	Gpnmb
ENSMUSG00000030287	2	Itpr2
ENSMUSG00000029632	2	Ndufa4
ENSMUSG00000063063	2	Ctnna2
ENSMUSG00000005893	2	Nr2c2
ENSMUSG00000014550	2	Rbsn
ENSMUSG00000030045	2	Mrpl19
ENSMUSG00000052419	2	Smim30
ENSMUSG00000000628	2	Hk2
ENSMUSG00000040112	2	Mrps35
ENSMUSG00000063694	2	Cycs
ENSMUSG00000045095	2	Magi1
ENSMUSG00000030029	2	Lrig1
ENSMUSG00000038077	2	Kcna6
ENSMUSG00000030345	2	Dyrk4
ENSMUSG00000001521	2	Tulp3
ENSMUSG00000014748	2	Tex261
ENSMUSG00000004633	2	Chn2
ENSMUSG00000060882	2	Kcnd2
ENSMUSG00000030157	2	Clec2d
ENSMUSG00000072875	2	Gpr27
ENSMUSG00000068748	2	Ptprz1
ENSMUSG00000029695	2	Aass
ENSMUSG00000037826	2	Ppm1k
ENSMUSG00000030203	2	Dusp16
ENSMUSG00000032652	2	Crebl2
ENSMUSG00000034639	2	Setmar
ENSMUSG00000017978	2	Cadps2
ENSMUSG00000033720	2	Sfxn5
ENSMUSG00000030102	2	Itpr1
ENSMUSG00000030104	2	Edem1
ENSMUSG00000056755	2	Grm7
ENSMUSG00000057604	2	Lmcd1
ENSMUSG00000071341	2	Egr4
ENSMUSG00000029919	2	Hpgds
ENSMUSG00000042873	2	Lhfpl4
ENSMUSG00000008540	2	Mgst1
ENSMUSG00000046717	2	Igbp1b
ENSMUSG00000029771	2	Irf5
ENSMUSG00000030231	2	Plekha5
ENSMUSG00000030047	2	Arhgap25
ENSMUSG00000030316	2	Tamm41
ENSMUSG00000030319	2	Cand2
ENSMUSG00000053768	2	Chchd3
ENSMUSG00000025702	2	Marchf8
ENSMUSG00000025701	2	Alox5
ENSMUSG00000029762	2	Akr1b8
ENSMUSG00000061758	2	Akr1b10
ENSMUSG00000042129	2	Rassf4
ENSMUSG00000042079	2	Hnrnpf
ENSMUSG00000029761	2	Cald1
ENSMUSG00000073155	2	Stmp1
ENSMUSG00000038648	2	Creb3l2
ENSMUSG00000080242	2	Atp6v0c-ps2
ENSMUSG00000029826	2	Zc3hav1
ENSMUSG00000071537	2	Klrg2
ENSMUSG00000029925	2	Tbxas1
ENSMUSG00000038507	2	Parp12
ENSMUSG00000057716	2	Tmem178b
ENSMUSG00000029915	2	Clec5a
ENSMUSG00000030172	2	Erc1
ENSMUSG00000041377	2	Ninj2
ENSMUSG00000030177	2	Ccdc77
ENSMUSG00000002897	2	Il17ra
ENSMUSG00000019210	2	Atp6v1e1
ENSMUSG00000051586	2	Mical3
ENSMUSG00000030107	2	Usp18
ENSMUSG00000030111	2	A2m
ENSMUSG00000043131	2	Mob1a
ENSMUSG00000073002	2	Vamp5
ENSMUSG00000047735	2	Samd9l
ENSMUSG00000032757	2	Bet1
ENSMUSG00000032827	2	Ppp1r9a
ENSMUSG00000029757	2	Dync1i1
ENSMUSG00000096403	2	Rnps1-ps
ENSMUSG00000029638	2	Glcci1
ENSMUSG00000062995	2	Ica1
ENSMUSG00000068328	2	Aup1
ENSMUSG00000068699	2	Flnc
ENSMUSG00000030302	2	Atp2b2
ENSMUSG00000056215	2	Lrguk
ENSMUSG00000067714	2	Lpar5
ENSMUSG00000030361	2	Klrb1a
ENSMUSG00000082691	2	Dynlt1-ps1
ENSMUSG00000079298	2	Klrb1b
ENSMUSG00000086763	2	Plxna4os1
ENSMUSG00000033082	2	Clec1a
ENSMUSG00000079293	2	Clec7a
ENSMUSG00000121482	2	ENSMUSG00000121482
ENSMUSG00000030337	2	Vamp1
ENSMUSG00000030339	2	Ltbr
ENSMUSG00000030341	2	Tnfrsf1a
ENSMUSG00000030342	2	Cd9
ENSMUSG00000056952	2	Tatdn2
ENSMUSG00000039958	2	Etfbkmt
ENSMUSG00000061838	2	Suclg2
ENSMUSG00000049409	2	Prokr1
ENSMUSG00000030270	2	Cpne9
ENSMUSG00000030276	2	Ttll3
ENSMUSG00000045009	2	Prrt3
ENSMUSG00000030286	2	Emc3
ENSMUSG00000068335	2	Dok1
ENSMUSG00000004266	2	Ptpn6
ENSMUSG00000004263	2	Atn1
ENSMUSG00000004267	2	Eno2
ENSMUSG00000023456	2	Tpi1
ENSMUSG00000030124	2	Lag3
ENSMUSG00000038346	2	Zfp384
ENSMUSG00000040613	2	Apobec1
ENSMUSG00000030114	2	Klrg1
ENSMUSG00000007458	2	M6pr
ENSMUSG00000036402	2	Gng12
ENSMUSG00000036390	2	Gadd45a
ENSMUSG00000056383	2	AI987944
ENSMUSG00000062444	2	Ap3b2
ENSMUSG00000045795	2	Whamm
ENSMUSG00000030742	2	Lat
ENSMUSG00000102252	2	Snrpn
ENSMUSG00000059479	2	B3gnt8
ENSMUSG00000002603	2	Tgfb1
ENSMUSG00000039013	2	Siglecf
ENSMUSG00000030727	2	Rabep2
ENSMUSG00000002602	2	Axl
ENSMUSG00000101800	2	Rnf170-ps
ENSMUSG00000030733	2	Sh2b1
ENSMUSG00000004609	2	Cd33
ENSMUSG00000030474	2	Siglece
ENSMUSG00000046027	2	Stard5
ENSMUSG00000050063	2	Klk6
ENSMUSG00000030522	2	Mtmr10
ENSMUSG00000033429	2	Mcee
ENSMUSG00000030518	2	Entrep2
ENSMUSG00000030720	2	Cln3
ENSMUSG00000042759	2	Apobr
ENSMUSG00000086662	2	BC046251
ENSMUSG00000037032	2	Apbb1
ENSMUSG00000075701	2	Selenos
ENSMUSG00000032640	2	Chsy1
ENSMUSG00000030895	2	Hpx
ENSMUSG00000030509	2	Asb7
ENSMUSG00000030510	2	Cers3
ENSMUSG00000058230	2	Arhgap35
ENSMUSG00000030560	2	Ctsc
ENSMUSG00000001918	2	Slc1a5
ENSMUSG00000078606	2	Gvin2
ENSMUSG00000045868	2	Gvin1
ENSMUSG00000073902	2	Gvin3
ENSMUSG00000039405	2	Prss23
ENSMUSG00000030555	2	Ttc23
ENSMUSG00000007944	2	Ttc9b
ENSMUSG00000030619	2	Eed
ENSMUSG00000074071	2	Fam169b
ENSMUSG00000057093	2	Zfp607b
ENSMUSG00000030604	2	Zfp626
ENSMUSG00000042659	2	Arrdc4
ENSMUSG00000074243	2	Josd1-ps
ENSMUSG00000031028	2	Tub
ENSMUSG00000074358	2	Ccdc61
ENSMUSG00000031027	2	Stk33
ENSMUSG00000023118	2	Sympk
ENSMUSG00000031023	2	Akip1
ENSMUSG00000069806	2	Cacng7
ENSMUSG00000031022	2	BC051019
ENSMUSG00000030403	2	Vasp
ENSMUSG00000030610	2	Det1
ENSMUSG00000030401	2	Rtn2
ENSMUSG00000030609	2	Aen
ENSMUSG00000039236	2	Isg20
ENSMUSG00000030811	2	Fbxl19
ENSMUSG00000011658	2	Fuz
ENSMUSG00000030605	2	Mfge8
ENSMUSG00000030806	2	Stx1b
ENSMUSG00000030400	2	Ercc2
ENSMUSG00000058818	2	Pirb
ENSMUSG00000039194	2	Rlbp1
ENSMUSG00000040714	2	Klc3
ENSMUSG00000005686	2	Ampd3
ENSMUSG00000057667	2	Bloc1s3
ENSMUSG00000030613	2	Ccdc90b
ENSMUSG00000040564	2	Apoc1
ENSMUSG00000050382	2	Kif7
ENSMUSG00000002985	2	Apoe
ENSMUSG00000030786	2	Itgam
ENSMUSG00000061119	2	Prcp
ENSMUSG00000030789	2	Itgax
ENSMUSG00000039043	2	Arpin
ENSMUSG00000053175	2	Bcl3
ENSMUSG00000030541	2	Idh2
ENSMUSG00000035713	2	Usp35
ENSMUSG00000035686	2	Thrsp
ENSMUSG00000030534	2	Vps33b
ENSMUSG00000030844	2	Rgs10
ENSMUSG00000030847	2	Bag3
ENSMUSG00000004961	2	Syt5
ENSMUSG00000030533	2	Unc45a
ENSMUSG00000070366	2	Plpp4
ENSMUSG00000053158	2	Fes
ENSMUSG00000054342	2	Kcnn4
ENSMUSG00000046223	2	Plaur
ENSMUSG00000064264	2	Zfp428
ENSMUSG00000041037	2	Irgq
ENSMUSG00000066721	2	Zfp575
ENSMUSG00000030761	2	Myo7a
ENSMUSG00000074004	2	B3gnt6
ENSMUSG00000051910	2	Sox6
ENSMUSG00000030760	2	Acer3
ENSMUSG00000109401	2	Cpeb1os1
ENSMUSG00000044876	2	Zfp444
ENSMUSG00000055150	2	Zfp78
ENSMUSG00000096606	2	Tpbgl
ENSMUSG00000030737	2	Slco2b1
ENSMUSG00000030655	2	Smg1
ENSMUSG00000030718	2	Ppme1
ENSMUSG00000095115	2	Itpripl2
ENSMUSG00000040268	2	Plekha1
ENSMUSG00000033685	2	Ucp2
ENSMUSG00000054499	2	Dedd2
ENSMUSG00000030934	2	Oat
ENSMUSG00000058975	2	Kcnc1
ENSMUSG00000048779	2	P2ry6
ENSMUSG00000030577	2	Cd22
ENSMUSG00000058239	2	Usf2
ENSMUSG00000058325	2	Dock1
ENSMUSG00000030924	2	Rexo5
ENSMUSG00000032812	2	Arap1
ENSMUSG00000030905	2	Crym
ENSMUSG00000031004	2	Mki67
ENSMUSG00000036570	2	Fxyd1
ENSMUSG00000054612	2	Mgmt
ENSMUSG00000036560	2	Lgi4
ENSMUSG00000057092	2	Fxyd3
ENSMUSG00000046096	2	Mosmo
ENSMUSG00000001249	2	Hpn
ENSMUSG00000010476	2	Ebf3
ENSMUSG00000041769	2	Ppp2r2d
ENSMUSG00000063297	2	Luzp2
ENSMUSG00000051504	2	Siglech
ENSMUSG00000035004	2	Igsf6
ENSMUSG00000052997	2	Uba2
ENSMUSG00000034951	2	Cog7
ENSMUSG00000066571	2	Garre1
ENSMUSG00000034957	2	Cebpa
ENSMUSG00000030452	2	Nipa2
ENSMUSG00000030779	2	Rbbp6
ENSMUSG00000030990	2	Pgap2
ENSMUSG00000030451	2	Herc2
ENSMUSG00000030766	2	Arhgap17
ENSMUSG00000030745	2	Il21r
ENSMUSG00000038650	2	Rnh1
ENSMUSG00000032743	2	Katnip
ENSMUSG00000025498	2	Irf7
ENSMUSG00000025505	2	Tmem80
ENSMUSG00000060240	2	Cend1
ENSMUSG00000007891	2	Ctsd
ENSMUSG00000031097	2	Tnni2
ENSMUSG00000018819	2	Lsp1
ENSMUSG00000037613	2	Tnfrsf23
ENSMUSG00000048200	2	Cracr2b
ENSMUSG00000025510	2	Cd151
ENSMUSG00000025511	2	Tspan4
ENSMUSG00000002068	2	Ccne1
ENSMUSG00000025473	2	Adam8
ENSMUSG00000025474	2	Tubgcp2
ENSMUSG00000025467	2	Prap1
ENSMUSG00000049130	2	C5ar1
ENSMUSG00000091811	2	Inafm1
ENSMUSG00000010307	2	Tmem86a
ENSMUSG00000070822	2	Zscan18
ENSMUSG00000015149	2	Sirt2
ENSMUSG00000097415	2	AU020206
ENSMUSG00000040364	2	Sec1
ENSMUSG00000030835	2	Nomo1
ENSMUSG00000096146	2	Kcnj11
ENSMUSG00000003269	2	Cyth2
ENSMUSG00000070802	2	Pnma8b
ENSMUSG00000041141	2	Pnma8a
ENSMUSG00000063286	2	Gvin-ps7
ENSMUSG00000037060	2	Cavin3
ENSMUSG00000082016	2	Pgam1-ps2
ENSMUSG00000005553	2	Atp4a
ENSMUSG00000070427	2	Il18bp
ENSMUSG00000073856	2	Iqck
ENSMUSG00000002409	2	Dyrk1b
ENSMUSG00000003436	2	Dll3
ENSMUSG00000025486	2	Sirt3
ENSMUSG00000025487	2	Psmd13
ENSMUSG00000062031	2	Pgghg
ENSMUSG00000025492	2	Ifitm3
ENSMUSG00000059108	2	Ifitm6
ENSMUSG00000054065	2	Pkp3
ENSMUSG00000069727	2	Zfp975
ENSMUSG00000056144	2	Trim34a
ENSMUSG00000060441	2	Trim5
ENSMUSG00000066258	2	Trim12a
ENSMUSG00000057143	2	Trim12c
ENSMUSG00000030921	2	Trim30a
ENSMUSG00000057596	2	Trim30d
ENSMUSG00000059772	2	Slx1b
ENSMUSG00000042675	2	Ypel3
ENSMUSG00000058966	2	Tlcd3b
ENSMUSG00000046378	2	Asphd1
ENSMUSG00000030682	2	Cdipt
ENSMUSG00000030681	2	Mvp
ENSMUSG00000045165	2	AI467606
ENSMUSG00000030515	2	Tarsl2
ENSMUSG00000078681	2	Tm2d3
ENSMUSG00000030798	2	Cd37
ENSMUSG00000003868	2	Ruvbl2
ENSMUSG00000050708	2	Ftl1
ENSMUSG00000011382	2	Dhdh
ENSMUSG00000035279	2	Ssc5d
ENSMUSG00000051550	2	Zfp579
ENSMUSG00000035228	2	Ccdc106
ENSMUSG00000001794	2	Capns1
ENSMUSG00000038387	2	Rras
ENSMUSG00000046574	2	Prr12
ENSMUSG00000019539	2	Rcn3
ENSMUSG00000007833	2	Aldh16a1
ENSMUSG00000037020	2	Wdr62
ENSMUSG00000042831	2	Alkbh6
ENSMUSG00000030579	2	Tyrobp
ENSMUSG00000036854	2	Hspb6
ENSMUSG00000036751	2	Cox6b1
ENSMUSG00000030966	2	Trim21
ENSMUSG00000000031	2	H19
ENSMUSG00000037552	2	Plekhg2
ENSMUSG00000003437	2	Paf1
ENSMUSG00000030600	2	Lrfn1
ENSMUSG00000030602	2	Pak4
ENSMUSG00000000244	2	Tspan32
ENSMUSG00000037706	2	Cd81
ENSMUSG00000009246	2	Trpm5
ENSMUSG00000000154	2	Slc22a18
ENSMUSG00000055541	2	Lair1
ENSMUSG00000070873	2	Lilra5
ENSMUSG00000030590	2	Fam98c
ENSMUSG00000046410	2	Kcnk6
ENSMUSG00000069516	2	Lyz2
ENSMUSG00000069515	2	Lyz1
ENSMUSG00000020037	2	Rfx4
ENSMUSG00000019889	2	Ptprk
ENSMUSG00000020079	2	Supv3l1
ENSMUSG00000020077	2	Srgn
ENSMUSG00000001785	2	Pwp1
ENSMUSG00000020075	2	Ddx21
ENSMUSG00000001783	2	Rtcb
ENSMUSG00000059602	2	Syn3
ENSMUSG00000036875	2	Dna2
ENSMUSG00000035365	2	Parpbp
ENSMUSG00000035311	2	Gnptab
ENSMUSG00000019873	2	Reep3
ENSMUSG00000037846	2	Rtkn2
ENSMUSG00000019945	2	Cabcoco1
ENSMUSG00000074802	2	Gas2l3
ENSMUSG00000034707	2	Gns
ENSMUSG00000019838	2	Slc16a10
ENSMUSG00000112095	2	Sros1
ENSMUSG00000034613	2	Ppm1h
ENSMUSG00000063428	2	Ddo
ENSMUSG00000019975	2	Ikbip
ENSMUSG00000019823	2	Mical1
ENSMUSG00000044071	2	Tafa2
ENSMUSG00000006728	2	Cdk4
ENSMUSG00000008398	2	Elk3
ENSMUSG00000040462	2	Os9
ENSMUSG00000038248	2	Sobp
ENSMUSG00000020019	2	Ntn4
ENSMUSG00000038240	2	Pdss2
ENSMUSG00000036112	2	Metap2
ENSMUSG00000038151	2	Prdm1
ENSMUSG00000025408	2	Ddit3
ENSMUSG00000040345	2	Arhgap9
ENSMUSG00000056073	2	Grik2
ENSMUSG00000020027	2	Socs2
ENSMUSG00000112148	2	Lilrb4a
ENSMUSG00000019936	2	Epyc
ENSMUSG00000025403	2	Shmt2
ENSMUSG00000058298	2	Mcm9
ENSMUSG00000050953	2	Gja1
ENSMUSG00000019888	2	Mgat4c
ENSMUSG00000025393	2	Atp5b
ENSMUSG00000019874	2	Fabp7
ENSMUSG00000036019	2	Tmtc2
ENSMUSG00000040043	2	Rbms2
ENSMUSG00000035916	2	Ptprq
ENSMUSG00000020181	2	Nav3
ENSMUSG00000040033	2	Stat2
ENSMUSG00000074748	2	Atxn7l3b
ENSMUSG00000006764	2	Tph2
ENSMUSG00000020132	2	Rab21
ENSMUSG00000025369	2	Smarcc2
ENSMUSG00000025364	2	Pa2g4
ENSMUSG00000049858	2	Suox
ENSMUSG00000025358	2	Cdk2
ENSMUSG00000025355	2	Mmp19
ENSMUSG00000047090	2	Tmem198b
ENSMUSG00000079685	2	Ulbp1
ENSMUSG00000025353	2	Ormdl2
ENSMUSG00000015755	2	Tab2
ENSMUSG00000015305	2	Sash1
ENSMUSG00000091511	2	Vmn2r87
ENSMUSG00000020100	2	Slc29a3
ENSMUSG00000047648	2	Fbxo30
ENSMUSG00000055493	2	Epm2a
ENSMUSG00000020097	2	Sgpl1
ENSMUSG00000020092	2	Pald1
ENSMUSG00000037171	2	Nodal
ENSMUSG00000037031	2	Tspan15
ENSMUSG00000015501	2	Hivep2
ENSMUSG00000039116	2	Adgrg6
ENSMUSG00000039891	2	Txlnb
ENSMUSG00000059554	2	Ccdc28a
ENSMUSG00000019852	2	Arfgef3
ENSMUSG00000020009	2	Ifngr1
ENSMUSG00000019986	2	Ahi1
ENSMUSG00000019978	2	Epb41l2
ENSMUSG00000020196	2	Cabin1
ENSMUSG00000001665	2	Gstt3
ENSMUSG00000033208	2	S100b
ENSMUSG00000000290	2	Itgb2
ENSMUSG00000009291	2	Pttg1ip
ENSMUSG00000000732	2	Icosl
ENSMUSG00000005054	2	Cstb
ENSMUSG00000032714	2	Syde1
ENSMUSG00000020156	2	Pwwp3a
ENSMUSG00000020135	2	Apc2
ENSMUSG00000035504	2	Reep6
ENSMUSG00000034792	2	Gna15
ENSMUSG00000020256	2	Aldh1l2
ENSMUSG00000019802	2	Sec63
ENSMUSG00000034813	2	Grip1
ENSMUSG00000020227	2	Irak3
ENSMUSG00000020224	2	Llph
ENSMUSG00000025351	2	Cd63
ENSMUSG00000096687	2	Mfsd4b4
ENSMUSG00000015312	2	Gadd45b
ENSMUSG00000034958	2	Atcay
ENSMUSG00000020101	2	Vsir
ENSMUSG00000057337	2	Chst3
ENSMUSG00000019795	2	Pcmt1
ENSMUSG00000019942	2	Cdk1
ENSMUSG00000096795	2	Zfp433
ENSMUSG00000019952	2	Poc1b
ENSMUSG00000090035	2	Galnt4
ENSMUSG00000020323	2	Prss57
ENSMUSG00000035863	2	Palm
ENSMUSG00000035697	2	Arhgap45
ENSMUSG00000035673	2	Sbno2
ENSMUSG00000035595	2	Fam174c
ENSMUSG00000019891	2	Dcbld1
ENSMUSG00000038010	2	Ccdc138
ENSMUSG00000054934	2	Kcnmb4
ENSMUSG00000038000	2	Acd
ENSMUSG00000031591	2	Asah1
ENSMUSG00000005699	2	Pard6a
ENSMUSG00000037148	2	Arhgap10
ENSMUSG00000008450	2	Nutf2
ENSMUSG00000079057	2	Cyp4v3
ENSMUSG00000031639	2	Tlr3
ENSMUSG00000036977	2	Anapc10
ENSMUSG00000031903	2	Pla2g15
ENSMUSG00000060098	2	Prmt7
ENSMUSG00000031907	2	Zfp90
ENSMUSG00000031921	2	Terf2
ENSMUSG00000031708	2	Tecr
ENSMUSG00000031626	2	Sorbs2
ENSMUSG00000050914	2	Ankrd37
ENSMUSG00000031930	2	Wwp2
ENSMUSG00000031447	2	Lamp1
ENSMUSG00000031453	2	Rasa3
ENSMUSG00000038225	2	Primpol
ENSMUSG00000031628	2	Casp3
ENSMUSG00000031458	2	Coprs
ENSMUSG00000026317	2	Cln8
ENSMUSG00000031520	2	Vegfc
ENSMUSG00000060924	2	Csmd1
ENSMUSG00000031613	2	Hpgd
ENSMUSG00000033624	2	Pdpr
ENSMUSG00000012519	2	Mlkl
ENSMUSG00000006567	2	Atp7b
ENSMUSG00000049946	2	BC030500
ENSMUSG00000031647	2	Mfap3l
ENSMUSG00000031959	2	Wdr59
ENSMUSG00000038005	2	Hpf1
ENSMUSG00000033545	2	Znrf1
ENSMUSG00000031536	2	Polb
ENSMUSG00000031642	2	Sh3rf1
ENSMUSG00000031756	2	Cenpn
ENSMUSG00000031691	2	Tnpo2
ENSMUSG00000047388	2	Atmin
ENSMUSG00000058056	2	Palld
ENSMUSG00000005142	2	Man2b1
ENSMUSG00000037921	2	Ddx60
ENSMUSG00000034330	2	Plcg2
ENSMUSG00000074063	2	Osgin1
ENSMUSG00000031700	2	Gpt2
ENSMUSG00000031604	2	Msmo1
ENSMUSG00000036437	2	Npy1r
ENSMUSG00000014907	2	Naf1
ENSMUSG00000025588	2	Nat1
ENSMUSG00000051147	2	Nat2
ENSMUSG00000031662	2	Snx20
ENSMUSG00000055994	2	Nod2
ENSMUSG00000031665	2	Sall1
ENSMUSG00000015341	2	Golga7
ENSMUSG00000031552	2	Adam18
ENSMUSG00000004568	2	Arhgef18
ENSMUSG00000033282	2	Rpgrip1l
ENSMUSG00000031554	2	Adam5
ENSMUSG00000031555	2	Adam9
ENSMUSG00000033192	2	Lpcat2
ENSMUSG00000037406	2	Htra4
ENSMUSG00000033009	2	Ogfod1
ENSMUSG00000031762	2	Mt2
ENSMUSG00000031765	2	Mt1
ENSMUSG00000074151	2	Nlrc5
ENSMUSG00000011832	2	Evi5l
ENSMUSG00000064125	2	Prr36
ENSMUSG00000031779	2	Ccl22
ENSMUSG00000011837	2	Snapc2
ENSMUSG00000002949	2	Timm44
ENSMUSG00000085795	2	Zfp703
ENSMUSG00000083718	2	Ccnb2-ps
ENSMUSG00000093904	2	Tomm20
ENSMUSG00000039328	2	Rnf122
ENSMUSG00000036564	2	Ndrg4
ENSMUSG00000005413	2	Hmox1
ENSMUSG00000071041	2	Impdh2-ps
ENSMUSG00000009628	2	Tex15
ENSMUSG00000009630	2	Ppp2cb
ENSMUSG00000031584	2	Gsr
ENSMUSG00000039633	2	Lonrf1
ENSMUSG00000031596	2	Slc7a2
ENSMUSG00000069920	2	B3gnt9
ENSMUSG00000045636	2	Mtus1
ENSMUSG00000014837	2	Matcap1
ENSMUSG00000056204	2	Pgpep1
ENSMUSG00000000791	2	Il12rb1
ENSMUSG00000002908	2	Kcnn1
ENSMUSG00000007950	2	Abhd8
ENSMUSG00000046718	2	Bst2
ENSMUSG00000043664	2	Tmem221
ENSMUSG00000031807	2	Pgls
ENSMUSG00000031805	2	Jak3
ENSMUSG00000118664	2	Tusc3
ENSMUSG00000036840	2	Siah1a
ENSMUSG00000054823	2	Nsd3
ENSMUSG00000031838	2	Ifi30
ENSMUSG00000031840	2	Rab3a
ENSMUSG00000031575	2	Ash2l
ENSMUSG00000047264	2	Zfp358
ENSMUSG00000004565	2	Pnpla6
ENSMUSG00000044433	2	Camsap3
ENSMUSG00000031821	2	Gins2
ENSMUSG00000031818	2	Cox4i1
ENSMUSG00000041515	2	Irf8
ENSMUSG00000031816	2	Mthfsd
ENSMUSG00000043903	2	Zfp469
ENSMUSG00000006519	2	Cyba
ENSMUSG00000006517	2	Mvd
ENSMUSG00000033862	2	Cdk10
ENSMUSG00000001062	2	Vps9d1
ENSMUSG00000010154	2	Spire2
ENSMUSG00000001472	2	Tcf25
ENSMUSG00000062380	2	Tubb3
ENSMUSG00000001482	2	Def8
ENSMUSG00000031971	2	Ccsap
ENSMUSG00000038697	2	Taf5l
ENSMUSG00000031610	2	Scrg1
ENSMUSG00000004677	2	Myo9b
ENSMUSG00000031529	2	Tnks
ENSMUSG00000003484	2	Cyp4f18
ENSMUSG00000037214	2	Thap1
ENSMUSG00000037260	2	Hgsnat
ENSMUSG00000005470	2	Asf1b
ENSMUSG00000047986	2	Palm3
ENSMUSG00000005469	2	Prkaca
ENSMUSG00000031497	2	Tnfsf13b
ENSMUSG00000034041	2	Lyl1
ENSMUSG00000033751	2	Gadd45gip1
ENSMUSG00000003812	2	Dnase2a
ENSMUSG00000053693	2	Mast1
ENSMUSG00000003657	2	Calb2
ENSMUSG00000031490	2	Eif4ebp1
ENSMUSG00000031875	2	Cmtm3
ENSMUSG00000031659	2	Adcy7
ENSMUSG00000031660	2	Brd7
ENSMUSG00000031880	2	Rrad
ENSMUSG00000021938	2	Pspc1
ENSMUSG00000050335	2	Lgals3
ENSMUSG00000021951	2	Eef1akmt1
ENSMUSG00000021965	2	Ska3
ENSMUSG00000091649	2	Phf11b
ENSMUSG00000068245	2	Phf11d
ENSMUSG00000022125	2	Cln5
ENSMUSG00000071350	2	Setdb2
ENSMUSG00000021877	2	Arf4
ENSMUSG00000043702	2	Pde12
ENSMUSG00000022122	2	Ednrb
ENSMUSG00000040717	2	Il17rd
ENSMUSG00000043157	2	Arl11
ENSMUSG00000022119	2	Rbm26
ENSMUSG00000035235	2	Trim13
ENSMUSG00000053253	2	Ndfip2
ENSMUSG00000075478	2	Slitrk1
ENSMUSG00000021933	2	Gucy1b2
ENSMUSG00000021939	2	Ctsb
ENSMUSG00000021991	2	Cacna2d3
ENSMUSG00000021273	2	Fdft1
ENSMUSG00000035095	2	Fam167a
ENSMUSG00000021958	2	Pinx1
ENSMUSG00000042104	2	Uggt2
ENSMUSG00000053465	2	Hs6st3
ENSMUSG00000025555	2	Farp1
ENSMUSG00000063410	2	Stk24
ENSMUSG00000022033	2	Pbk
ENSMUSG00000034463	2	Scara3
ENSMUSG00000022037	2	Clu
ENSMUSG00000022041	2	Chrna2
ENSMUSG00000051212	2	Gpr183
ENSMUSG00000022053	2	Ebf2
ENSMUSG00000041625	2	Ggact
ENSMUSG00000022054	2	Nefm
ENSMUSG00000000197	2	Nalcn
ENSMUSG00000006526	2	Stimate
ENSMUSG00000022074	2	Tnfrsf10b
ENSMUSG00000033712	2	Ccar2
ENSMUSG00000022094	2	Slc39a14
ENSMUSG00000022095	2	Fhip2b
ENSMUSG00000021916	2	Glt8d1
ENSMUSG00000056296	2	Synpr
ENSMUSG00000033470	2	Cysltr2
ENSMUSG00000022105	2	Rb1
ENSMUSG00000034959	2	Rubcnl
ENSMUSG00000042286	2	Stab1
ENSMUSG00000039599	2	Fam149b
ENSMUSG00000021998	2	Lcp1
ENSMUSG00000060126	2	Tpt1
ENSMUSG00000052584	2	Serp2
ENSMUSG00000044350	2	Lacc1
ENSMUSG00000022013	2	Dnajc15
ENSMUSG00000022014	2	Epsti1
ENSMUSG00000022016	2	Akap11
ENSMUSG00000072571	2	Tmem253
ENSMUSG00000022023	2	Wbp4
ENSMUSG00000021884	2	Hacl1
ENSMUSG00000022025	2	Cnmd
ENSMUSG00000039308	2	Ndst2
ENSMUSG00000014496	2	Ankrd28
ENSMUSG00000021903	2	Galnt15
ENSMUSG00000053754	2	Chd8
ENSMUSG00000021822	2	Plau
ENSMUSG00000021823	2	Vcl
ENSMUSG00000021911	2	Parg
ENSMUSG00000041707	2	Tmem273
ENSMUSG00000051506	2	Wdfy4
ENSMUSG00000063506	2	Arhgap22
ENSMUSG00000063458	2	Lrmda
ENSMUSG00000040997	2	Abhd4
ENSMUSG00000000959	2	Oxa1l
ENSMUSG00000044519	2	Zfp488
ENSMUSG00000000958	2	Slc7a7
ENSMUSG00000041078	2	Grid1
ENSMUSG00000074553	2	Eif1-ps1
ENSMUSG00000022210	2	Dhrs4
ENSMUSG00000002325	2	Irf9
ENSMUSG00000021838	2	Samd4
ENSMUSG00000010376	2	Nedd8
ENSMUSG00000022218	2	Tgm1
ENSMUSG00000002332	2	Dhrs1
ENSMUSG00000064128	2	Cenpj
ENSMUSG00000054509	2	Parp4
ENSMUSG00000068758	2	Il3ra
ENSMUSG00000021750	2	Fam107a
ENSMUSG00000006281	2	Tep1
ENSMUSG00000115338	2	Pnp
ENSMUSG00000121456	2	ENSMUSG00000121456
ENSMUSG00000021876	2	Rnase4
ENSMUSG00000072115	2	Ang
ENSMUSG00000035896	2	Rnase1
ENSMUSG00000022175	2	Lrp10
ENSMUSG00000033446	2	Lpar6
ENSMUSG00000022108	2	Itm2b
ENSMUSG00000033186	2	Mzt1
ENSMUSG00000022070	2	Bora
ENSMUSG00000042396	2	Rbm7
ENSMUSG00000031995	2	St14
ENSMUSG00000045322	2	Tlr9
ENSMUSG00000023345	2	Poc1a
ENSMUSG00000032349	2	Elovl5
ENSMUSG00000042496	2	Prdm10
ENSMUSG00000032066	2	Bco2
ENSMUSG00000009828	2	Cilk1
ENSMUSG00000042185	2	Nfrkb
ENSMUSG00000037742	2	Eef1a1
ENSMUSG00000016087	2	Fli1
ENSMUSG00000032035	2	Ets1
ENSMUSG00000032330	2	Cox7a2
ENSMUSG00000032577	2	Mapkapk3
ENSMUSG00000079559	2	Pou2af3
ENSMUSG00000032044	2	Rpusd4
ENSMUSG00000053199	2	Arhgap20
ENSMUSG00000038119	2	Cdon
ENSMUSG00000032050	2	Rdx
ENSMUSG00000034584	2	Exph5
ENSMUSG00000033577	2	Myo6
ENSMUSG00000042045	2	Sln
ENSMUSG00000041986	2	Elmod1
ENSMUSG00000046167	2	Gldn
ENSMUSG00000046240	2	Hepacam
ENSMUSG00000010047	2	Hyal2
ENSMUSG00000010051	2	Hyal1
ENSMUSG00000032125	2	Robo4
ENSMUSG00000032314	2	Etfa
ENSMUSG00000032562	2	Gnai2
ENSMUSG00000032733	2	Snx33
ENSMUSG00000050912	2	Tmem123
ENSMUSG00000032000	2	Birc3
ENSMUSG00000053070	2	Cfap300
ENSMUSG00000040722	2	Scamp5
ENSMUSG00000099974	2	Bcl2a1d
ENSMUSG00000031922	2	Cep57
ENSMUSG00000102037	2	Bcl2a1a
ENSMUSG00000040188	2	Scamp2
ENSMUSG00000089929	2	Bcl2a1b
ENSMUSG00000032596	2	Uba7
ENSMUSG00000098832	2	Kdm4dl
ENSMUSG00000053914	2	Kdm4d
ENSMUSG00000004096	2	Cwc15
ENSMUSG00000032312	2	Csk
ENSMUSG00000031931	2	Ankrd49
ENSMUSG00000032359	2	Ctsh
ENSMUSG00000048503	2	Tlcd5
ENSMUSG00000032369	2	Plscr1
ENSMUSG00000032372	2	Plscr2
ENSMUSG00000032012	2	Nectin1
ENSMUSG00000058173	2	Smco4
ENSMUSG00000039952	2	Dag1
ENSMUSG00000043943	2	Naalad2
ENSMUSG00000074500	2	Zfp558
ENSMUSG00000032135	2	Mcam
ENSMUSG00000032839	2	Trpc1
ENSMUSG00000032171	2	Pin1
ENSMUSG00000049526	2	Tmem202
ENSMUSG00000025232	2	Hexa
ENSMUSG00000004098	2	Col5a3
ENSMUSG00000032123	2	Dpagt1
ENSMUSG00000049932	2	H2ax
ENSMUSG00000032297	2	Celf6
ENSMUSG00000032412	2	Atp1b3
ENSMUSG00000043587	2	Pxylp1
ENSMUSG00000037405	2	Icam1
ENSMUSG00000032458	2	Copb2
ENSMUSG00000032462	2	Pik3cb
ENSMUSG00000037784	2	Dzip1l
ENSMUSG00000025647	2	Shisa5
ENSMUSG00000002028	2	Kmt2a
ENSMUSG00000053646	2	Plxnb1
ENSMUSG00000002033	2	Cd3g
ENSMUSG00000048534	2	Jaml
ENSMUSG00000070304	2	Scn2b
ENSMUSG00000032089	2	Il10ra
ENSMUSG00000032280	2	Tle3
ENSMUSG00000032547	2	Ryk
ENSMUSG00000032549	2	Rab6b
ENSMUSG00000032554	2	Trf
ENSMUSG00000032556	2	Bfsp2
ENSMUSG00000037801	2	Iqch
ENSMUSG00000032402	2	Smad3
ENSMUSG00000032480	2	Dhx30
ENSMUSG00000006235	2	Epor
ENSMUSG00000032078	2	Zpr1
ENSMUSG00000066839	2	Ecsit
ENSMUSG00000044229	2	Nxpe4
ENSMUSG00000032816	2	Igdcc4
ENSMUSG00000041837	2	Pdcd7
ENSMUSG00000059183	2	Mtfmt
ENSMUSG00000044037	2	Als2cl
ENSMUSG00000032495	2	Lrrc2
ENSMUSG00000043953	2	Ccrl2
ENSMUSG00000040204	2	Pclaf
ENSMUSG00000032383	2	Ppib
ENSMUSG00000032382	2	Snx1
ENSMUSG00000038664	2	Herc1
ENSMUSG00000032370	2	Lactb
ENSMUSG00000033392	2	Clasp2
ENSMUSG00000032435	2	Dync1li1
ENSMUSG00000032434	2	Cmtm6
ENSMUSG00000032436	2	Cmtm7
ENSMUSG00000050627	2	Gpd1l
ENSMUSG00000050621	2	Rps27rt
ENSMUSG00000052698	2	Tln2
ENSMUSG00000032235	2	Ice2
ENSMUSG00000032231	2	Anxa2
ENSMUSG00000011958	2	Bnip2
ENSMUSG00000032220	2	Myo1e
ENSMUSG00000039115	2	Itga9
ENSMUSG00000047409	2	Ctdspl
ENSMUSG00000052336	2	Cx3cr1
ENSMUSG00000079243	2	Xirp1
ENSMUSG00000032528	2	Vipr1
ENSMUSG00000013419	2	Zfp651
ENSMUSG00000032192	2	Gnb5
ENSMUSG00000032181	2	Scg3
ENSMUSG00000079227	2	Ccr5
ENSMUSG00000047036	2	Zfp445
ENSMUSG00000032598	2	Nckipsd
ENSMUSG00000041624	2	Gucy1a2
ENSMUSG00000025894	2	Aasdhppt
ENSMUSG00000033538	2	Casp4
ENSMUSG00000049723	2	Mmp12
ENSMUSG00000046111	2	Cep295
ENSMUSG00000032440	2	Tgfbr2
ENSMUSG00000057193	2	Slc44a2
ENSMUSG00000033335	2	Dnm2
ENSMUSG00000032193	2	Ldlr
ENSMUSG00000057191	2	AB124611
ENSMUSG00000056880	2	Gadl1
ENSMUSG00000056418	2	BC043934
ENSMUSG00000039461	2	Tcta
ENSMUSG00000007815	2	Rhoa
ENSMUSG00000063856	2	Gpx1
ENSMUSG00000023186	2	Vwa5a
ENSMUSG00000032508	2	Myd88
ENSMUSG00000023495	2	Pcbp4
ENSMUSG00000023249	2	Parp3
ENSMUSG00000032468	2	Armc8
ENSMUSG00000008429	2	Herpud2
ENSMUSG00000041794	2	Myrip
ENSMUSG00000015656	2	Hspa8
ENSMUSG00000036768	2	Kif15
ENSMUSG00000040219	2	Ttc12
ENSMUSG00000000753	2	Serpinf1
ENSMUSG00000071415	2	Rpl23
ENSMUSG00000020743	2	Mif4gd
ENSMUSG00000038224	2	Serpinf2
ENSMUSG00000038352	2	Arl5c
ENSMUSG00000020850	2	Prpf8
ENSMUSG00000020781	2	Tsen54
ENSMUSG00000020755	2	Sap30bp
ENSMUSG00000087064	2	Sap30bpos
ENSMUSG00000009894	2	Snap47
ENSMUSG00000020847	2	Rph3al
ENSMUSG00000032691	2	Nlrp3
ENSMUSG00000020889	2	Nr1d1
ENSMUSG00000078676	2	Casc3
ENSMUSG00000038013	2	Wipf2
ENSMUSG00000032615	2	Nt5m
ENSMUSG00000000301	2	Pemt
ENSMUSG00000020773	2	Trim47
ENSMUSG00000020315	2	Sptbn1
ENSMUSG00000020538	2	Srebf1
ENSMUSG00000020840	2	Blmh
ENSMUSG00000020777	2	Acox1
ENSMUSG00000044502	2	Bod1
ENSMUSG00000035530	2	Eif1
ENSMUSG00000037926	2	Ssh2
ENSMUSG00000000538	2	Tom1l2
ENSMUSG00000006930	2	Hap1
ENSMUSG00000006931	2	P3h4
ENSMUSG00000001555	2	Fkbp10
ENSMUSG00000048732	2	Klhl11
ENSMUSG00000044328	2	Trp53i13
ENSMUSG00000000686	2	Abhd15
ENSMUSG00000040711	2	Sh3pxd2b
ENSMUSG00000044949	2	Ubtd2
ENSMUSG00000020272	2	Stk10
ENSMUSG00000052949	2	Rnf157
ENSMUSG00000020917	2	Acly
ENSMUSG00000020802	2	Ube2o
ENSMUSG00000020806	2	Rhbdf2
ENSMUSG00000017830	2	Dhx58
ENSMUSG00000002699	2	Lcp2
ENSMUSG00000056032	2	BC018473
ENSMUSG00000020143	2	Dock2
ENSMUSG00000019173	2	Rab5c
ENSMUSG00000056962	2	Jmjd6
ENSMUSG00000035355	2	Kcnh4
ENSMUSG00000056427	2	Slit3
ENSMUSG00000017747	2	Ghdc
ENSMUSG00000004043	2	Stat5a
ENSMUSG00000042032	2	Mat2b
ENSMUSG00000020328	2	Nudcd2
ENSMUSG00000018932	2	Map2k3
ENSMUSG00000010142	2	Tnfrsf13b
ENSMUSG00000004040	2	Stat3
ENSMUSG00000007653	2	Gabrb2
ENSMUSG00000048277	2	Syngr2
ENSMUSG00000017718	2	Afmid
ENSMUSG00000017713	2	Tha1
ENSMUSG00000053113	2	Socs3
ENSMUSG00000001751	2	Naglu
ENSMUSG00000001755	2	Coasy
ENSMUSG00000035198	2	Tubg1
ENSMUSG00000020399	2	Havcr2
ENSMUSG00000018500	2	Adora2b
ENSMUSG00000020372	2	Rack1
ENSMUSG00000046879	2	Irgm1
ENSMUSG00000069893	2	9930111J21Rik1
ENSMUSG00000069892	2	9930111J21Rik2
ENSMUSG00000078921	2	Tgtp2
ENSMUSG00000078652	2	Psme3
ENSMUSG00000010358	2	Ifi35
ENSMUSG00000034993	2	Vat1
ENSMUSG00000020363	2	Gfpt2
ENSMUSG00000019505	2	Ubb
ENSMUSG00000034947	2	Tmem106a
ENSMUSG00000010362	2	Rdm1
ENSMUSG00000086677	2	Tvp23bos
ENSMUSG00000018217	2	Pmp22
ENSMUSG00000039781	2	Cep131
ENSMUSG00000051232	2	Tmem199
ENSMUSG00000017314	2	Mpp2
ENSMUSG00000001123	2	Lgals9
ENSMUSG00000069844	2	Sco1
ENSMUSG00000025140	2	Pycr1
ENSMUSG00000020349	2	Ppp2ca
ENSMUSG00000020709	2	Adap2
ENSMUSG00000086507	2	Adap2os
ENSMUSG00000020707	2	Rnf135
ENSMUSG00000020402	2	Vdac1
ENSMUSG00000017686	2	Rhot1
ENSMUSG00000025144	2	Cenpx
ENSMUSG00000018012	2	Rac3
ENSMUSG00000039450	2	Dcxr
ENSMUSG00000078249	2	Hmga1b
ENSMUSG00000018395	2	Kif3a
ENSMUSG00000020900	2	Myh10
ENSMUSG00000025158	2	Rfng
ENSMUSG00000060938	2	Rpl26
ENSMUSG00000035413	2	Tmem98
ENSMUSG00000020334	2	Slc22a4
[truncated: 13,435 more rows]
