# Supplementary material for: Protein kinase CK2α′ as a dual modulator of neuroimmune signaling and synaptic dysfunction in tauopathy
Source: Transl Neurodegener. 2026 Jul 9;15:31. doi: 10.1186/s40035-026-00563-3 (PMC13348822; doi:10.1186/s40035-026-00563-3)
Supplement: Supplementary file 5 — Additional file 5. List of P-values for Figs. 1–8 and Supplementary Figures. [file 40035_2026_563_MOESM5_ESM.xlsx]

## Sheet: Figure 1
Figure 1 p-values
Panel	Comparison	P-Value	Significance
1d	NCI vs Dementia	0.0247	*
1e	NCI vs Dementia	0.3654	n.s.
1g	Control vs FTD	0.0377	*
1h	Control vs FTD	0.7823	n.s.
1i	Association between CK2α’ levels and tau pathology presence	0.020979	*
1j	Association between CK2α levels and tau pathology presence	0.56488	n.s.
1l	WT vs PS19	0.0254	*
1m	WT vs PS19	0.3565	n.s.
1o	WT vs PS19	0.0163	*
1p	WT vs PS19	0.0003	***
1q	WT vs PS19	<0.0001	****

## Sheet: Figure 2
Figure 2 p-values
Panel	Comparison	P-Value	Significance
2b	EGFP vs Tau-P301L-EGFP	0.0464	*
2d	Scr EGFP vs. Scr Tau-P301L	0.9997	n.s.
	Scr EGFP vs. siCK2α EGFP	0.4982	n.s.
	Scr EGFP vs. siCk2α Tau-P301L	0.4388	n.s.
	Scr EGFP vs. siCK2α' EGFP	0.0003	***
	Scr EGFP vs. siCK2α' Tau-P301L	0.0003	***
	Scr Tau-P301L vs. siCK2α EGFP	0.3558	n.s.
	Scr Tau-P301L vs. siCk2α Tau-P301L	0.3071	n.s.
	Scr Tau-P301L vs. siCK2α' EGFP	0.0002	***
	Scr Tau-P301L vs. siCK2α' Tau-P301L	0.0002	***
	siCK2α EGFP vs. siCk2α Tau-P301L	>0.9999	n.s.
	siCK2α EGFP vs. siCK2α' EGFP	0.0049	**
	siCK2α EGFP vs. siCK2α' Tau-P301L	0.0056	**
	siCk2α Tau-P301L vs. siCK2α' EGFP	0.0059	**
	siCk2α Tau-P301L vs. siCK2α' Tau-P301L	0.0067	**
	siCK2α' EGFP vs. siCK2α' Tau-P301L	>0.9999	n.s.
2e	Scr EGFP vs. Scr Tau-P301L	0.4734	n.s.
	Scr EGFP vs. siCK2α EGFP	0.0008	***
	Scr EGFP vs. siCk2α Tau-P301L	0.0013	**
	Scr EGFP vs. siCK2α' EGFP	0.9044	n.s.
	Scr EGFP vs. siCK2α' Tau-P301L	0.5094	n.s.
	Scr Tau-P301L vs. siCK2α EGFP	0.0161	*
	Scr Tau-P301L vs. siCk2α Tau-P301L	0.0262	*
	Scr Tau-P301L vs. siCK2α' EGFP	0.9549	n.s.
	Scr Tau-P301L vs. siCK2α' Tau-P301L	>0.9999	n.s.
	siCK2α EGFP vs. siCk2α Tau-P301L	0.9996	n.s.
	siCK2α EGFP vs. siCK2α' EGFP	0.004	**
	siCK2α EGFP vs. siCK2α' Tau-P301L	0.0144	*
	siCk2α Tau-P301L vs. siCK2α' EGFP	0.0065	**
	siCk2α Tau-P301L vs. siCK2α' Tau-P301L	0.0235	*
	siCK2α' EGFP vs. siCK2α' Tau-P301L	0.9678	n.s.
2f	Scr EGFP vs. Scr Tau-P301L	0.8966	n.s.
	Scr EGFP vs. siCK2α EGFP	0.9975	n.s.
	Scr EGFP vs. siCk2α Tau-P301L	>0.9999	n.s.
	Scr EGFP vs. siCK2α' EGFP	>0.9999	n.s.
	Scr EGFP vs. siCK2α' Tau-P301L	>0.9999	n.s.
	Scr Tau-P301L vs. siCK2α EGFP	0.687	n.s.
	Scr Tau-P301L vs. siCk2α Tau-P301L	0.9538	n.s.
	Scr Tau-P301L vs. siCK2α' EGFP	0.8901	n.s.
	Scr Tau-P301L vs. siCK2α' Tau-P301L	0.8593	n.s.
	siCK2α EGFP vs. siCk2α Tau-P301L	0.9862	n.s.
	siCK2α EGFP vs. siCK2α' EGFP	0.9979	n.s.
	siCK2α EGFP vs. siCK2α' Tau-P301L	0.9992	n.s.
	siCk2α Tau-P301L vs. siCK2α' EGFP	>0.9999	n.s.
	siCk2α Tau-P301L vs. siCK2α' Tau-P301L	0.9996	n.s.
	siCK2α' EGFP vs. siCK2α' Tau-P301L	>0.9999	n.s.
2h	Scr Tau-P301L vs. siCk2α Tau-P301L	0.8482	n.s.
	Scr Tau-P301L vs. siCK2α' Tau-P301L	0.0472	*
	siCk2α Tau-P301L vs. siCK2α' Tau-P301L	0.1212	n.s.

## Sheet: Figure 3
Figure 3 p-values
Panel	Comparison	P-Value	Significance
3c	7m:WT vs. 7m:PS19	0.9997	n.s.
	7m:WT vs. 7m:CK2α'(+/-)	>0.9999	n.s.
	7m:WT vs. 7m:PS19;CK2α'(+/-)	>0.9999	n.s.
	7m:WT vs. 12m:WT	>0.9999	n.s.
	7m:WT vs. 12m:PS19	<0.0001	****
	7m:WT vs. 12m:CK2α'(+/-)	>0.9999	n.s.
	7m:WT vs. 12m:PS19;CK2α'(+/-)	<0.0001	****
	7m:PS19 vs. 7m:CK2α'(+/-)	0.9997	n.s.
	7m:PS19 vs. 7m:PS19;CK2α'(+/-)	0.9999	n.s.
	7m:PS19 vs. 12m:WT	0.9997	n.s.
	7m:PS19 vs. 12m:PS19	<0.0001	****
	7m:PS19 vs. 12m:CK2α'(+/-)	0.9997	n.s.
	7m:PS19 vs. 12m:PS19;CK2α'(+/-)	<0.0001	****
	7m:CK2α'(+/-) vs. 7m:PS19;CK2α'(+/-)	>0.9999	n.s.
	7m:CK2α'(+/-) vs. 12m:WT	>0.9999	n.s.
	7m:CK2α'(+/-) vs. 12m:PS19	<0.0001	****
	7m:CK2α'(+/-) vs. 12m:CK2α'(+/-)	>0.9999	n.s.
	7m:CK2α'(+/-) vs. 12m:PS19;CK2α'(+/-)	<0.0001	****
	7m:PS19;CK2α'(+/-) vs. 12m:WT	>0.9999	n.s.
	7m:PS19;CK2α'(+/-) vs. 12m:PS19	<0.0001	****
	7m:PS19;CK2α'(+/-) vs. 12m:CK2α'(+/-)	>0.9999	n.s.
	7m:PS19;CK2α'(+/-) vs. 12m:PS19;CK2α'(+/-)	<0.0001	****
	12m:WT vs. 12m:PS19	<0.0001	****
	12m:WT vs. 12m:CK2α'(+/-)	>0.9999	n.s.
	12m:WT vs. 12m:PS19;CK2α'(+/-)	<0.0001	****
	12m:PS19 vs. 12m:CK2α'(+/-)	<0.0001	****
	12m:PS19 vs. 12m:PS19;CK2α'(+/-)	0.0075	**
	12m:CK2α'(+/-) vs. 12m:PS19;CK2α'(+/-)	<0.0001	****
3d	7m:WT vs. 7m:PS19	0.2681	n.s.
	7m:WT vs. 7m:CK2α'(+/-)	>0.9999	n.s.
	7m:WT vs. 7m:PS19;CK2α'(+/-)	0.7911	n.s.
	7m:WT vs. 12m:WT	>0.9999	n.s.
	7m:WT vs. 12m:PS19	<0.0001	****
	7m:WT vs. 12m:CK2α'(+/-)	>0.9999	n.s.
	7m:WT vs. 12m:PS19;CK2α'(+/-)	<0.0001	****
	7m:PS19 vs. 7m:CK2α'(+/-)	0.2681	n.s.
	7m:PS19 vs. 7m:PS19;CK2α'(+/-)	0.9905	n.s.
	7m:PS19 vs. 12m:WT	0.2826	n.s.
	7m:PS19 vs. 12m:PS19	<0.0001	****
	7m:PS19 vs. 12m:CK2α'(+/-)	0.3358	n.s.
	7m:PS19 vs. 12m:PS19;CK2α'(+/-)	<0.0001	****
	7m:CK2α'(+/-) vs. 7m:PS19;CK2α'(+/-)	0.791	n.s.
	7m:CK2α'(+/-) vs. 12m:WT	>0.9999	n.s.
	7m:CK2α'(+/-) vs. 12m:PS19	<0.0001	****
	7m:CK2α'(+/-) vs. 12m:CK2α'(+/-)	>0.9999	n.s.
	7m:CK2α'(+/-) vs. 12m:PS19;CK2α'(+/-)	<0.0001	****
	7m:PS19;CK2α'(+/-) vs. 12m:WT	0.8063	n.s.
	7m:PS19;CK2α'(+/-) vs. 12m:PS19	<0.0001	****
	7m:PS19;CK2α'(+/-) vs. 12m:CK2α'(+/-)	0.8308	n.s.
	7m:PS19;CK2α'(+/-) vs. 12m:PS19;CK2α'(+/-)	<0.0001	****
	12m:WT vs. 12m:PS19	<0.0001	****
	12m:WT vs. 12m:CK2α'(+/-)	>0.9999	n.s.
	12m:WT vs. 12m:PS19;CK2α'(+/-)	<0.0001	****
	12m:PS19 vs. 12m:CK2α'(+/-)	<0.0001	****
	12m:PS19 vs. 12m:PS19;CK2α'(+/-)	0.5791	n.s.
	12m:CK2α'(+/-) vs. 12m:PS19;CK2α'(+/-)	<0.0001	****
3e	7m:WT vs. 7m:PS19	0.989	n.s.
	7m:WT vs. 7m:CK2α'(+/-)	>0.9999	n.s.
	7m:WT vs. 7m:PS19;CK2α'(+/-)	0.9976	n.s.
	7m:WT vs. 12m:WT	>0.9999	n.s.
	7m:WT vs. 12m:PS19	<0.0001	****
	7m:WT vs. 12m:CK2α'(+/-)	>0.9999	n.s.
	7m:WT vs. 12m:PS19;CK2α'(+/-)	<0.0001	****
	7m:PS19 vs. 7m:CK2α'(+/-)	0.9877	n.s.
	7m:PS19 vs. 7m:PS19;CK2α'(+/-)	>0.9999	n.s.
	7m:PS19 vs. 12m:WT	0.9879	n.s.
	7m:PS19 vs. 12m:PS19	<0.0001	****
	7m:PS19 vs. 12m:CK2α'(+/-)	0.9882	n.s.
	7m:PS19 vs. 12m:PS19;CK2α'(+/-)	<0.0001	****
	7m:CK2α'(+/-) vs. 7m:PS19;CK2α'(+/-)	0.9972	n.s.
	7m:CK2α'(+/-) vs. 12m:WT	>0.9999	n.s.
	7m:CK2α'(+/-) vs. 12m:PS19	<0.0001	****
	7m:CK2α'(+/-) vs. 12m:CK2α'(+/-)	>0.9999	n.s.
	7m:CK2α'(+/-) vs. 12m:PS19;CK2α'(+/-)	<0.0001	****
	7m:PS19;CK2α'(+/-) vs. 12m:WT	0.9975	n.s.
	7m:PS19;CK2α'(+/-) vs. 12m:PS19	<0.0001	****
	7m:PS19;CK2α'(+/-) vs. 12m:CK2α'(+/-)	0.9974	n.s.
	7m:PS19;CK2α'(+/-) vs. 12m:PS19;CK2α'(+/-)	<0.0001	****
	12m:WT vs. 12m:PS19	<0.0001	****
	12m:WT vs. 12m:CK2α'(+/-)	>0.9999	n.s.
	12m:WT vs. 12m:PS19;CK2α'(+/-)	<0.0001	****
	12m:PS19 vs. 12m:CK2α'(+/-)	<0.0001	****
	12m:PS19 vs. 12m:PS19;CK2α'(+/-)	0.0186	*
	12m:CK2α'(+/-) vs. 12m:PS19;CK2α'(+/-)	<0.0001	****
3g	PS19 vs PS19;CK2α'(+/-)	0.5578	n.s.
3h	PS19 vs PS19;CK2α'(+/-)	0.074	#
3i	PS19 vs PS19;CK2α'(+/-)	0.0329	*
3k	Prodomal: PS19 vs PS19;CK2α'(+/-)	0.11	n.s.
	Symptomatic: PS19 vs PS19;CK2α'(+/-)	0.0587	#

## Sheet: Figure 4
Exact p-values for RNA-Seq analyses can be found in accompanying RNA-seq additional files

## Sheet: Figure 5
Figure 5 p-values
Panel	Comparison	P-Value	Significance
5b	WT vs. PS19	<0.0001	****
	WT vs. CK2α'(+/-)	0.9963	n.s.
	WT vs. PS19;CK2α'(+/-)	<0.0001	****
	PS19 vs. CK2α'(+/-)	<0.0001	****
	PS19 vs. PS19;CK2α'(+/-)	0.0313	*
	CK2α'(+/-) vs. PS19;CK2α'(+/-)	<0.0001	****
5c	WT vs. PS19	0.4402	n.s.
	WT vs. CK2α' +/-	0.1371	n.s.
	WT vs. PS19; CK2α' +/-	0.041	*
	PS19 vs. CK2α' +/-	0.0184	*
	PS19 vs. PS19; CK2α' +/-	0.927	n.s.
	CK2α' +/- vs. PS19; CK2α' +/-	0.0004	***
5d	WT vs. PS19	0.0008	***
	WT vs. CK2α' +/-	0.2116	n.s.
	WT vs. PS19; CK2α' +/-	0.9908	n.s.
	PS19 vs. CK2α' +/-	0.3063	n.s.
	PS19 vs. PS19; CK2α' +/-	0.0114	*
	CK2α' +/- vs. PS19; CK2α' +/-	0.0757	#
5e	WT vs. PS19	0.0003	***
	WT vs. CK2α' +/-	0.3541	n.s.
	WT vs. PS19; CK2α' +/-	0.5111	n.s.
	PS19 vs. CK2α' +/-	0.0556	#
	PS19 vs. PS19; CK2α' +/-	0.0004	***
	CK2α' +/- vs. PS19; CK2α' +/-	0.0179	*
5g	PS19 vs. PS19; CK2α' +/-: TREM1	0.0624	#
	PS19 vs. PS19; CK2α' +/-: TNFα	0.1009	#
	PS19 vs. PS19; CK2α' +/-: IL10	0.0948	#
	PS19 vs. PS19; CK2α' +/-: IL3	0.0952	#
	PS19 vs. PS19; CK2α' +/-: IFNγ	0.0972	#
	PS19 vs. PS19;CK2α'(+/-):GM-CSF	0.0816	#
	PS19 vs. PS19;CK2α'(+/-): G-CSF	0.0562	#
	PS19 vs. PS19;CK2α'(+/-): C5	0.0522	#
	PS19 vs. PS19;CK2α'(+/-): MIP-1α	0.0482	*
	PS19 vs. PS19;CK2α'(+/-): IL17	0.0386	*
	PS19 vs. PS19;CK2α'(+/-): IL7	0.0481	*
	PS19 vs. PS19;CK2α'(+/-): IL4	0.046	*
	PS19 vs. PS19;CK2α'(+/-): I-309	0.039	*

## Sheet: Figure 6
Figure 6 p-values
Panel	Comparison	P-Value	Significance
6c	Prodromal comparison.s.
	WT vs. PS19	<0.0001	****
	WT vs. CK2α'(+/-)	0.9669	n.s.
	WT vs. PS19;CK2α'(+/-)	0.718	n.s.
	PS19 vs. CK2α'(+/-)	<0.0001	****
	PS19 vs. PS19;CK2α'(+/-)	0.0003	***
	CK2α'(+/-) vs. PS19;CK2α'(+/-)	0.4476	n.s.
	Symptomatic comparison.s.
	Wt vs. PS19	<0.0001	****
	Wt vs. CK2α'(+/-)	0.9995	n.s.
	Wt vs. PS19;CK2α'(+/-)	0.0036	**
	PS19 vs. CK2α'(+/-)	<0.0001	****
	PS19 vs. PS19;CK2α'(+/-)	0.0042	**
	CK2α'(+/-) vs. PS19;CK2α'(+/-)	0.0045	**
6d	Prodromal comparison.s.
	WT vs. PS19	0.0328	*
	WT vs. CK2α'(+/-)	0.9914	n.s.
	WT vs. PS19;CK2α'(+/-)	0.1739	n.s.
	PS19 vs. CK2α'(+/-)	0.0193	*
	PS19 vs. PS19;CK2α'(+/-)	0.6895	n.s.
	CK2α'(+/-) vs. PS19;CK2α'(+/-)	0.1045	n.s.
	Symptomatic comparison.s.
	Wt vs. PS19	<0.0001	****
	Wt vs. CK2α'(+/-)	>0.9999	n.s.
	Wt vs. PS19;CK2α'(+/-)	0.0003	***
	PS19 vs. CK2α'(+/-)	<0.0001	****
	PS19 vs. PS19;CK2α'(+/-)	0.0404	*
	CK2α'(+/-) vs. PS19;CK2α'(+/-)	0.0003	***
6e	Prodromal comparison.s.
	WT vs. PS19	0.0176	*
	WT vs. CK2α'(+/-)	0.9853	n.s.
	WT vs. PS19;CK2α'(+/-)	0.9281	n.s.
	PS19 vs. CK2α'(+/-)	0.0091	**
	PS19 vs. PS19;CK2α'(+/-)	0.0536	n.s.
	CK2α'(+/-) vs. PS19;CK2α'(+/-)	0.7762	n.s.
	Symptomatic comparison.s.
	Wt vs. PS19	<0.0001	****
	Wt vs. CK2α'(+/-)	0.9999	n.s.
	Wt vs. PS19;CK2α'(+/-)	0.0018	**
	PS19 vs. CK2α'(+/-)	<0.0001	****
	PS19 vs. PS19;CK2α'(+/-)	0.011	*
	CK2α'(+/-) vs. PS19;CK2α'(+/-)	0.002	**
6g	WT vs. PS19	0.0015	**
	WT vs. CK2α'(+/-)	0.9349	n.s.
	WT vs. PS19; CK2α' +/-	0.1894	n.s.
	PS19 vs. CK2α'(+/-)	0.0029	**
	PS19 vs. PS19; CK2α' +/-	0.0241	*
	CK2α'(+/-) vs. PS19; CK2α' +/-	0.3971	n.s.
6j	WT vs. PS19	<0.0001	****
	WT vs. CK2α' +/-	0.1693	n.s.
	WT vs. PS19; CK2α' +/-	0.0392	*
	PS19 vs. CK2α' +/-	<0.0001	****
	PS19 vs. PS19; CK2α' +/-	<0.0001	****
	CK2α' +/- vs. PS19; CK2α' +/-	<0.0001	****

## Sheet: Figure 7
Figure 7 p-values
Panel	Comparison	P-Value	Significance
7b	WT vs. PS19	<0.0001	****
	WT vs. CK2α'(+/-)	0.9776	ns
	WT vs. PS19;CK2α'(+/-)	<0.0001	****
	PS19 vs. CK2α'(+/-)	<0.0001	****
	PS19 vs. PS19;CK2α'(+/-)	0.025	*
	CK2α'(+/-) vs. PS19;CK2α'(+/-)	<0.0001	****
7d	WT vs. PS19	0.0445	*
	WT vs. CK2α'(+/-)	0.652	ns
	WT vs. PS19;CK2α'(+/-)	0.947	ns
	PS19 vs. CK2α'(+/-)	0.0008	***
	PS19 vs. PS19;CK2α'(+/-)	0.2843	ns
	CK2α'(+/-) vs. PS19;CK2α'(+/-)	0.817	ns
7e	WT vs. PS19	0.0003	***
	WT vs. CK2α'(+/-)	0.5512	ns
	WT vs. PS19;CK2α'(+/-)	0.0212	*
	PS19 vs. CK2α'(+/-)	<0.0001	****
	PS19 vs. PS19;CK2α'(+/-)	0.1392	ns
	CK2α'(+/-) vs. PS19;CK2α'(+/-)	0.6605	ns
7f	WT vs. PS19	0.0017	**
	WT vs. CK2α'(+/-)	0.9999	ns
	WT vs. PS19;CK2α'(+/-)	0.4434	ns
	PS19 vs. CK2α'(+/-)	0.0004	***
	PS19 vs. PS19;CK2α'(+/-)	0.2624	ns
	CK2α'(+/-) vs. PS19;CK2α'(+/-)	0.6827	ns
7g	WT vs. PS19	0.0445	*
	WT vs. CK2α'(+/-)	0.652	ns
	WT vs. PS19;CK2α'(+/-)	0.947	ns
	PS19 vs. CK2α'(+/-)	0.0008	***
	PS19 vs. PS19;CK2α'(+/-)	0.2843	ns
	CK2α'(+/-) vs. PS19;CK2α'(+/-)	0.817	ns
7h	WT vs. PS19	0.0003	***
	WT vs. CK2α'(+/-)	0.5512	ns
	WT vs. PS19;CK2α'(+/-)	0.0212	*
	PS19 vs. CK2α'(+/-)	<0.0001	****
	PS19 vs. PS19;CK2α'(+/-)	0.1392	ns
	CK2α'(+/-) vs. PS19;CK2α'(+/-)	0.6605	ns
7i	WT vs. PS19	0.0017	**
	WT vs. CK2α'(+/-)	0.9999	ns
	WT vs. PS19;CK2α'(+/-)	0.4434	ns
	PS19 vs. CK2α'(+/-)	0.0004	***
	PS19 vs. PS19;CK2α'(+/-)	0.2624	ns
	CK2α'(+/-) vs. PS19;CK2α'(+/-)	0.6827	ns
7m	WT vs. PS19;CK2α'(+/-)	0.007	**
	WT vs. PS19	0.014	*
	WT vs. CK2α'(+/-)	>0.9999	ns
7o	WT vs PS19	0.007	**
	WT vs. PS19;CK2α'(+/-)	0.199	ns
	WT vs. CK2α'(+/-)	0.499	ns

## Sheet: Figure 8
Figure 8 p-values
Panel	Comparison	P-Value	Significance
8b	Day 1
	WT vs. PS19	0.3728	n.s.
	WT vs. CK2α'(+/-)	0.5676	n.s.
	WT vs. PS19;CK2α'(+/-)	0.1624	n.s.
	PS19 vs. CK2α'(+/-)	0.9886	n.s.
	PS19 vs. PS19;CK2α'(+/-)	0.9433	n.s.
	CK2α'(+/-) vs. PS19;CK2α'(+/-)	0.8235	n.s.
	Day 2
	WT vs. PS19	0.9591	n.s.
	WT vs. CK2α'(+/-)	0.9825	n.s.
	WT vs. PS19;CK2α'(+/-)	>0.9999	n.s.
	PS19 vs. CK2α'(+/-)	0.8202	n.s.
	PS19 vs. PS19;CK2α'(+/-)	0.9507	n.s.
	CK2α'(+/-) vs. PS19;CK2α'(+/-)	0.9918	n.s.
	Day 3
	WT vs. PS19	0.6044	n.s.
	WT vs. CK2α'(+/-)	0.9904	n.s.
	WT vs. PS19;CK2α'(+/-)	0.9863	n.s.
	PS19 vs. CK2α'(+/-)	0.417	n.s.
	PS19 vs. PS19;CK2α'(+/-)	0.8428	n.s.
	CK2α'(+/-) vs. PS19;CK2α'(+/-)	0.9237	n.s.
	Day 4
	WT vs. PS19	0.8643	n.s.
	WT vs. CK2α'(+/-)	0.9564	n.s.
	WT vs. PS19;CK2α'(+/-)	0.9997	n.s.
	PS19 vs. CK2α'(+/-)	0.5712	n.s.
	PS19 vs. PS19;CK2α'(+/-)	0.9201	n.s.
	CK2α'(+/-) vs. PS19;CK2α'(+/-)	0.9384	n.s.
	Day 5
	WT vs. PS19	0.6327	n.s.
	WT vs. CK2α'(+/-)	0.9999	n.s.
	WT vs. PS19;CK2α'(+/-)	>0.9999	n.s.
	PS19 vs. CK2α'(+/-)	0.5862	n.s.
	PS19 vs. PS19;CK2α'(+/-)	0.6553	n.s.
	CK2α'(+/-) vs. PS19;CK2α'(+/-)	>0.9999	n.s.
8c	Day 1
	WT vs. PS19	0.4095	n.s.
	WT vs. PS19;CK2α'(+/-)	>0.9999	n.s.
	WT vs. CK2α'(+/-)	>0.9999	n.s.
	PS19 vs. PS19;CK2α'(+/-)	>0.9999	n.s.
	PS19 vs. CK2α'(+/-)	>0.9999	n.s.
	PS19;CK2α'(+/-) vs. CK2α'(+/-)	>0.9999	n.s.
	Day 2
	WT vs. PS19	0.7363	n.s.
	WT vs. PS19;CK2α'(+/-)	>0.9999	n.s.
	WT vs. CK2α'(+/-)	>0.9999	n.s.
	PS19 vs. PS19;CK2α'(+/-)	>0.9999	n.s.
	PS19 vs. CK2α'(+/-)	0.7954	n.s.
	PS19;CK2α'(+/-) vs. CK2α'(+/-)	>0.9999	n.s.
	Day 3
	WT vs. PS19	0.0293	*
	WT vs. PS19;CK2α'(+/-)	0.1907	n.s.
	WT vs. CK2α'(+/-)	>0.9999	n.s.
	PS19 vs. PS19;CK2α'(+/-)	>0.9999	n.s.
	PS19 vs. CK2α'(+/-)	0.0183	*
	PS19;CK2α'(+/-) vs. CK2α'(+/-)	0.1052	n.s.
	Day 4
	WT vs. PS19	0.0008	***
	WT vs. PS19;CK2α'(+/-)	0.0076	**
	WT vs. CK2α'(+/-)	0.3246	n.s.
	PS19 vs. PS19;CK2α'(+/-)	0.9242	n.s.
	PS19 vs. CK2α'(+/-)	0.0046	**
	PS19;CK2α'(+/-) vs. CK2α'(+/-)	0.0842	n.s.
	Day 5
	WT vs. PS19	0.0009	***
	WT vs. PS19;CK2α'(+/-)	0.0215	*
	WT vs. CK2α'(+/-)	>0.9999	n.s.
	PS19 vs. PS19;CK2α'(+/-)	>0.9999	n.s.
	PS19 vs. CK2α'(+/-)	0.0018	**
	PS19;CK2α'(+/-) vs. CK2α'(+/-)	0.0445	*
8d	Prodromal
	WT vs. PS19	0.715	n.s.
	WT vs. CK2α'(+/-)	0.9419	n.s.
	WT vs. PS19;CK2α'(+/-)	0.7551	n.s.
	PS19 vs. CK2α'(+/-)	0.3783	n.s.
	PS19 vs. PS19;CK2α'(+/-)	>0.9999	n.s.
	CK2α'(+/-) vs. PS19;CK2α'(+/-)	0.4349	n.s.
	Symptomatic
	WT vs. PS19	0.0439	*
	WT vs. CK2α'(+/-)	>0.9999	n.s.
	WT vs. PS19;CK2α'(+/-)	0.4039	n.s.
	PS19 vs. CK2α'(+/-)	0.0576	n.s.
	PS19 vs. PS19;CK2α'(+/-)	0.7806	n.s.
	CK2α'(+/-) vs. PS19;CK2α'(+/-)	0.4497	n.s.

## Sheet: Figure S3
Supplementary Figure 3 p-values
Panel	Comparison	P-Value	Significance
S3b	PS19 vs. PS19;CK2α'(+/-)	0.0019	**
S3c	PS19 vs. PS19;CK2α'(+/-)	0.0096	**
S3f	Prodromal:WT vs. Prodromal:PS19	>0.9999	ns
	Prodromal:WT vs. Prodromal:CK2α'(+/-)	>0.9999	ns
	Prodromal:WT vs. Prodromal:PS19;CK2α'(+/-)	>0.9999	ns
	Prodromal:WT vs. Symptomatic:WT	>0.9999	ns
	Prodromal:WT vs. Symptomatic:PS19	<0.0001	****
	Prodromal:WT vs. Symptomatic:CK2α'(+/-)	>0.9999	ns
	Prodromal:WT vs. Symptomatic:PS19;CK2α'(+/-)	<0.0001	****
	Prodromal:PS19 vs. Prodromal:CK2α'(+/-)	>0.9999	ns
	Prodromal:PS19 vs. Prodromal:PS19;CK2α'(+/-)	>0.9999	ns
	Prodromal:PS19 vs. Symptomatic:WT	>0.9999	ns
	Prodromal:PS19 vs. Symptomatic:PS19	<0.0001	****
	Prodromal:PS19 vs. Symptomatic:CK2α'(+/-)	>0.9999	ns
	Prodromal:PS19 vs. Symptomatic:PS19;CK2α'(+/-)	<0.0001	****
	Prodromal:CK2α'(+/-) vs. Prodromal:PS19;CK2α'(+/-)	>0.9999	ns
	Prodromal:CK2α'(+/-) vs. Symptomatic:WT	>0.9999	ns
	Prodromal:CK2α'(+/-) vs. Symptomatic:PS19	<0.0001	****
	Prodromal:CK2α'(+/-) vs. Symptomatic:CK2α'(+/-)	>0.9999	ns
	Prodromal:CK2α'(+/-) vs. Symptomatic:PS19;CK2α'(+/-)	<0.0001	****
	Prodromal:PS19;CK2α'(+/-) vs. Symptomatic:WT	>0.9999	ns
	Prodromal:PS19;CK2α'(+/-) vs. Symptomatic:PS19	<0.0001	****
	Prodromal:PS19;CK2α'(+/-) vs. Symptomatic:CK2α'(+/-)	>0.9999	ns
	Prodromal:PS19;CK2α'(+/-) vs. Symptomatic:PS19;CK2α'(+/-)	<0.0001	****
	Symptomatic:WT vs. Symptomatic:PS19	<0.0001	****
	Symptomatic:WT vs. Symptomatic:CK2α'(+/-)	>0.9999	ns
	Symptomatic:WT vs. Symptomatic:PS19;CK2α'(+/-)	<0.0001	****
	Symptomatic:PS19 vs. Symptomatic:CK2α'(+/-)	<0.0001	****
	Symptomatic:PS19 vs. Symptomatic:PS19;CK2α'(+/-)	<0.0001	****
	Symptomatic:CK2α'(+/-) vs. Symptomatic:PS19;CK2α'(+/-)	<0.0001	****
S3h	WT vs. PS19	0.0009	***
	WT vs. CK2α'(+/-)	>0.9999	ns
	WT vs. PS19; CK2a' +/-	0.5273	ns
	PS19 vs. CK2α'(+/-)	0.0009	***
	PS19 vs. PS19; CK2a' +/-	0.0226	*
	CK2α'(+/-) vs. PS19; CK2a' +/-	0.5255	ns
S3i	WT vs. PS19	<0.0001	****
	WT vs. CK2α'(+/-)	>0.9999	ns
	WT vs. PS19; CK2a' +/-	0.0097	**
	PS19 vs. CK2α'(+/-)	<0.0001	****
	PS19 vs. PS19; CK2a' +/-	0.0567	ns
	CK2α'(+/-) vs. PS19; CK2a' +/-	0.0098	**

## Sheet: Figure S5
Supplementary Figure 5 p-values
Panel	Comparison	P-Value	Significance
S5c	Prodromal:WT vs. Prodromal:PS19	0.0682	ns
	Prodromal:WT vs. Prodromal:CK2α'(+/-)	>0.9999	ns
	Prodromal:WT vs. Prodromal:PS19;CK2α'(+/-)	0.878	ns
	Prodromal:WT vs. Symptomatic:WT	0.8884	ns
	Prodromal:WT vs. Symptomatic:PS19	<0.0001	****
	Prodromal:WT vs. Symptomatic:CK2α'(+/-)	0.9596	ns
	Prodromal:WT vs. Symptomatic:PS19;CK2α'(+/-)	<0.0001	****
	Prodromal:PS19 vs. Prodromal:CK2α'(+/-)	0.1548	ns
	Prodromal:PS19 vs. Prodromal:PS19;CK2α'(+/-)	0.6593	ns
	Prodromal:PS19 vs. Symptomatic:WT	0.0022	**
	Prodromal:PS19 vs. Symptomatic:PS19	<0.0001	****
	Prodromal:PS19 vs. Symptomatic:CK2α'(+/-)	0.0043	**
	Prodromal:PS19 vs. Symptomatic:PS19;CK2α'(+/-)	<0.0001	****
	Prodromal:CK2α'(+/-) vs. Prodromal:PS19;CK2α'(+/-)	0.9775	ns
	Prodromal:CK2α'(+/-) vs. Symptomatic:WT	0.692	ns
	Prodromal:CK2α'(+/-) vs. Symptomatic:PS19	<0.0001	****
	Prodromal:CK2α'(+/-) vs. Symptomatic:CK2α'(+/-)	0.829	ns
	Prodromal:CK2α'(+/-) vs. Symptomatic:PS19;CK2α'(+/-)	<0.0001	****
	Prodromal:PS19;CK2α'(+/-) vs. Symptomatic:WT	0.1718	ns
	Prodromal:PS19;CK2α'(+/-) vs. Symptomatic:PS19	<0.0001	****
	Prodromal:PS19;CK2α'(+/-) vs. Symptomatic:CK2α'(+/-)	0.2697	ns
	Prodromal:PS19;CK2α'(+/-) vs. Symptomatic:PS19;CK2α'(+/-)	<0.0001	****
	Symptomatic:WT vs. Symptomatic:PS19	<0.0001	****
	Symptomatic:WT vs. Symptomatic:CK2α'(+/-)	>0.9999	ns
	Symptomatic:WT vs. Symptomatic:PS19;CK2α'(+/-)	<0.0001	****
	Symptomatic:PS19 vs. Symptomatic:CK2α'(+/-)	<0.0001	****
	Symptomatic:PS19 vs. Symptomatic:PS19;CK2α'(+/-)	0.0236	*
	Symptomatic:CK2α'(+/-) vs. Symptomatic:PS19;CK2α'(+/-)	<0.0001	****
S5d	Prodromal:WT vs. Prodromal:PS19	0.1906	ns
	Prodromal:WT vs. Prodromal:CK2α'(+/-)	0.9971	ns
	Prodromal:WT vs. Prodromal:PS19;CK2α'(+/-)	0.886	ns
	Prodromal:WT vs. Symptomatic:WT	0.6471	ns
	Prodromal:WT vs. Symptomatic:PS19	<0.0001	****
	Prodromal:WT vs. Symptomatic:CK2α'(+/-)	0.5574	ns
	Prodromal:WT vs. Symptomatic:PS19;CK2α'(+/-)	<0.0001	****
	Prodromal:PS19 vs. Prodromal:CK2α'(+/-)	0.0434	*
	Prodromal:PS19 vs. Prodromal:PS19;CK2α'(+/-)	0.901	ns
	Prodromal:PS19 vs. Symptomatic:WT	0.0024	**
	Prodromal:PS19 vs. Symptomatic:PS19	<0.0001	****
	Prodromal:PS19 vs. Symptomatic:CK2α'(+/-)	0.0016	**
	Prodromal:PS19 vs. Symptomatic:PS19;CK2α'(+/-)	<0.0001	****
	Prodromal:CK2α'(+/-) vs. Prodromal:PS19;CK2α'(+/-)	0.4979	ns
	Prodromal:CK2α'(+/-) vs. Symptomatic:WT	0.9559	ns
	Prodromal:CK2α'(+/-) vs. Symptomatic:PS19	<0.0001	****
	Prodromal:CK2α'(+/-) vs. Symptomatic:CK2α'(+/-)	0.9191	ns
	Prodromal:CK2α'(+/-) vs. Symptomatic:PS19;CK2α'(+/-)	<0.0001	****
	Prodromal:PS19;CK2α'(+/-) vs. Symptomatic:WT	0.0683	ns
	Prodromal:PS19;CK2α'(+/-) vs. Symptomatic:PS19	<0.0001	****
	Prodromal:PS19;CK2α'(+/-) vs. Symptomatic:CK2α'(+/-)	0.0493	*
	Prodromal:PS19;CK2α'(+/-) vs. Symptomatic:PS19;CK2α'(+/-)	<0.0001	****
	Symptomatic:WT vs. Symptomatic:PS19	<0.0001	****
	Symptomatic:WT vs. Symptomatic:CK2α'(+/-)	>0.9999	ns
	Symptomatic:WT vs. Symptomatic:PS19;CK2α'(+/-)	<0.0001	****
	Symptomatic:PS19 vs. Symptomatic:CK2α'(+/-)	<0.0001	****
	Symptomatic:PS19 vs. Symptomatic:PS19;CK2α'(+/-)	0.0213	*
	Symptomatic:CK2α'(+/-) vs. Symptomatic:PS19;CK2α'(+/-)	<0.0001	****
S5e	Prodromal:WT vs. Prodromal:PS19	0.1683	ns
	Prodromal:WT vs. Prodromal:CK2α'(+/-)	0.9978	ns
	Prodromal:WT vs. Prodromal:PS19;CK2α'(+/-)	0.9977	ns
	Prodromal:WT vs. Symptomatic:WT	0.4763	ns
	Prodromal:WT vs. Symptomatic:PS19	<0.0001	****
	Prodromal:WT vs. Symptomatic:CK2α'(+/-)	0.9508	ns
	Prodromal:WT vs. Symptomatic:PS19;CK2α'(+/-)	0.0001	***
	Prodromal:PS19 vs. Prodromal:CK2α'(+/-)	0.0401	*
	Prodromal:PS19 vs. Prodromal:PS19;CK2α'(+/-)	0.4913	ns
	Prodromal:PS19 vs. Symptomatic:WT	0.0009	***
	Prodromal:PS19 vs. Symptomatic:PS19	0.0033	**
	Prodromal:PS19 vs. Symptomatic:CK2α'(+/-)	0.0123	*
	Prodromal:PS19 vs. Symptomatic:PS19;CK2α'(+/-)	0.1099	ns
	Prodromal:CK2α'(+/-) vs. Prodromal:PS19;CK2α'(+/-)	0.8928	ns
	Prodromal:CK2α'(+/-) vs. Symptomatic:WT	0.8584	ns
	Prodromal:CK2α'(+/-) vs. Symptomatic:PS19	<0.0001	****
	Prodromal:CK2α'(+/-) vs. Symptomatic:CK2α'(+/-)	0.9998	ns
	Prodromal:CK2α'(+/-) vs. Symptomatic:PS19;CK2α'(+/-)	<0.0001	****
	Prodromal:PS19;CK2α'(+/-) vs. Symptomatic:WT	0.1605	ns
	Prodromal:PS19;CK2α'(+/-) vs. Symptomatic:PS19	<0.0001	****
	Prodromal:PS19;CK2α'(+/-) vs. Symptomatic:CK2α'(+/-)	0.6486	ns
	Prodromal:PS19;CK2α'(+/-) vs. Symptomatic:PS19;CK2α'(+/-)	0.0007	***
	Symptomatic:WT vs. Symptomatic:PS19	<0.0001	****
	Symptomatic:WT vs. Symptomatic:CK2α'(+/-)	0.9818	ns
	Symptomatic:WT vs. Symptomatic:PS19;CK2α'(+/-)	<0.0001	****
	Symptomatic:PS19 vs. Symptomatic:CK2α'(+/-)	<0.0001	****
	Symptomatic:PS19 vs. Symptomatic:PS19;CK2α'(+/-)	0.6662	ns
	Symptomatic:CK2α'(+/-) vs. Symptomatic:PS19;CK2α'(+/-)	<0.0001	****
S5h	WT vs. PS19	0.0005	***
	WT vs. Ck2a' +/-	0.751	ns
	WT vs. PS19; CK2a' +/-	0.0776	ns
	PS19 vs. Ck2a' +/-	0.0023	**
	PS19 vs. PS19; CK2a' +/-	0.022	*
	Ck2a' +/- vs. PS19; CK2a' +/-	0.3868	ns

[truncated: 4 more sheets: Figure S6, Figure S7, Sigure S8, Figure S10]
